# Supplementary material for: An amide cyclo­phane
Source: Acta Crystallogr Sect E Struct Rep Online. 2014 Jul 11;70(Pt 8):o865. doi: 10.1107/S1600536814015621 (PMC4158555; doi:10.1107/S1600536814015621)
Supplement: Supplementary file 1 [file e-70-0o865-sup1.cif]

##############################################################################
#                                                                            #
# This CIF contains the data in a paper accepted for publication in          #
# Acta Crystallographica Section E. It conforms to the requirements of       #
# Notes for Authors for Acta Crystallographica Section E, and has been       #
# peer reviewed under the auspices of the IUCr Commission on Journals.       #
#                                                                            #
# Full details of the Crystallographic Information File format               #
# are given in the paper "The Crystallographic Information File (CIF):       #
# a New Standard Archive File for Crystallography" by S. R. Hall, F. H.      #
# Allen and I. D. Brown [Acta Cryst. (1991), A47, 655-685].                  #
#                                                                            #
# The current version of the core CIF dictionary is obtainable from          #
# ftp://ftp.iucr.org/pub/cif_core.dic.                                       #
#                                                                            #
# Software is freely available for graphical display of the structure(s)     #
# in this CIF. For information consult the CIF software page                 #
# http://www.iucr.org/resources/cif/software.                                #
#                                                                            #
# This file may be used for bona fide research purposes within the           #
# scientific community so long as proper attribution is given to the journal # 
# article from which it was obtained.                                        #
#                                                                            #
##############################################################################
data_global
_audit_creation_method     SHELXL-97
_journal_date_recd_electronic     2014-05-19
_journal_date_accepted     2014-07-04
_journal_name_full     'Acta Crystallographica, Section E'
_journal_year     2014
_journal_volume     70
_journal_issue      8
_journal_page_first     o865
_journal_page_last     o865
_journal_paper_category     QO
_journal_paper_doi     10.1107/S1600536814015621
_journal_coeditor_code     SU2737
_publ_contact_author_name     'Devadasan Velmurugan'
_publ_contact_author_address
;  CAS in Crystallography and Biophysics
   University of madras
   Maraimalai campus(guindy campus)
   Chennai 600 025
   India
;
_publ_contact_author_email     'shirai2011@gmail.com'
_publ_contact_author_fax     '044 091 2499 3057'
_publ_contact_author_phone     '044 091 24484170'
_publ_section_title
;
An amide cyclophane
;
loop_
    _publ_author_name
    _publ_author_address
    'Vijayan Viswanathan'
;   Centre of Advanced Study in Crystallography and Biophysics
    University of Madras
    Guindy Campus
    Chennai 600 025
    India
;
    'Ayyavu Thirunarayanan'
;
   Department of Organic Chemistry,
   University of Madras,
   Guindy Campus,
   Chennai 600 025,
   India
;
    'Perumal Rajakumar'
;
   Department of Organic Chemistry,
   University of Madras,
   Guindy Campus,
   Chennai 600 025,
   India
;
    'Devadasan Velmurugan'
;
    Centre of Advanced Study in Crystallography and Biophysics
    University of Madras
    Guindy Campus
    Chennai 600 025
    India
;
data_I
_audit_creation_method     SHELXL-97
_database_code_depnum_ccdc_archive     'CCDC 1012131'
_chemical_name_systematic
;\
8,18-Dithia-2,6-diaza-13(1,4)-piperidina-1(1,2),4(1,3),7(1,2)-\
tribenzenaoctadecaphane-10,15-diyne-3,6-dione
;
_chemical_name_common     'Amide Cyclophane'
_chemical_formula_moiety     'C32 H30 N4 O2 S2'
_chemical_formula_sum     'C32 H30 N4 O2 S2'
_chemical_formula_iupac     'C32 H30 N4 O2 S2'
_chemical_formula_weight     566.72
_chemical_melting_point     ?
_symmetry_cell_setting     monoclinic
_symmetry_space_group_name_H-M     'C 2/c'
_symmetry_space_group_name_Hall     '-C 2yc'
loop_
    _symmetry_equiv_pos_as_xyz
    'x, y, z'
    '-x, y, -z+1/2'
    'x+1/2, y+1/2, z'
    '-x+1/2, y+1/2, -z+1/2'
    '-x, -y, -z'
    'x, -y, z-1/2'
    '-x+1/2, -y+1/2, -z'
    'x+1/2, -y+1/2, z-1/2'
_cell_length_a     23.0760(5)
_cell_length_b     9.9380(3)
_cell_length_c     27.0341(7)
_cell_angle_alpha     90.00
_cell_angle_beta     108.428(2)
_cell_angle_gamma     90.00
_cell_volume     5881.8(3)
_cell_formula_units_Z     8
_cell_measurement_reflns_used     7294
_cell_measurement_theta_min     1.59
_cell_measurement_theta_max     28.32
_cell_measurement_temperature     293(2)
_exptl_crystal_description     Block
_exptl_crystal_colour     Colourless
_exptl_crystal_size_max     0.30
_exptl_crystal_size_mid     0.25
_exptl_crystal_size_min     0.20
_exptl_crystal_density_diffrn     1.280
_exptl_crystal_density_meas     ?
_exptl_crystal_density_method     'not measured'
_exptl_crystal_F_000     2384
_exptl_absorpt_coefficient_mu     0.217
_exptl_absorpt_correction_type     multi-scan
_exptl_absorpt_process_details     '(<i>SADABS</i>; Bruker, 2008)'
_exptl_absorpt_correction_T_min     0.3797
_exptl_absorpt_correction_T_max     0.7454
_exptl_special_details     ?
_diffrn_ambient_temperature     293(2)
_diffrn_radiation_type     MoK\a
_diffrn_radiation_wavelength     0.71073
_diffrn_radiation_source     'fine-focus sealed tube'
_diffrn_radiation_monochromator     graphite
_diffrn_measurement_device_type
                              'Bruker SMART APEXII area-detector diffractometer'
_diffrn_measurement_method     '\w and \f scans'
_diffrn_detector_area_resol_mean     ?
_diffrn_reflns_number     27488
_diffrn_reflns_av_R_equivalents     0.0361
_diffrn_reflns_av_sigmaI/netI     0.0390
_diffrn_reflns_theta_min     1.59
_diffrn_reflns_theta_max     28.32
_diffrn_reflns_theta_full     28.32
_diffrn_measured_fraction_theta_max     0.995
_diffrn_measured_fraction_theta_full     0.995
_diffrn_reflns_limit_h_min     -30
_diffrn_reflns_limit_h_max     30
_diffrn_reflns_limit_k_min     -13
_diffrn_reflns_limit_k_max     13
_diffrn_reflns_limit_l_min     -34
_diffrn_reflns_limit_l_max     35
_diffrn_standards_number     ?
_diffrn_standards_interval_count     ?
_diffrn_standards_interval_time     ?
_diffrn_standards_decay_%     ?
_refine_special_details
;
 Refinement of F^2^ against ALL reflections.  The weighted R-factor wR and
 goodness of fit S are based on F^2^, conventional R-factors R are based
 on F, with F set to zero for negative F^2^. The threshold expression of
 F^2^ > 2sigma(F^2^) is used only for calculating R-factors(gt) etc. and is
 not relevant to the choice of reflections for refinement.  R-factors based
 on F^2^ are statistically about twice as large as those based on F, and R-
 factors based on ALL data will be even larger.
;
_reflns_number_total     7294
_reflns_number_gt     4040
_reflns_threshold_expression     >2sigma(I)
_refine_ls_structure_factor_coef     Fsqd
_refine_ls_matrix_type     full
_refine_ls_R_factor_all     0.0976
_refine_ls_R_factor_gt     0.0422
_refine_ls_wR_factor_gt     0.0940
_refine_ls_wR_factor_ref     0.1167
_refine_ls_goodness_of_fit_ref     1.010
_refine_ls_restrained_S_all     1.011
_refine_ls_number_reflns     7294
_refine_ls_number_parameters     377
_refine_ls_number_restraints     2
_refine_ls_hydrogen_treatment     mixed
_refine_ls_weighting_scheme     calc
_refine_ls_weighting_details
         'calc w=1/[\s^2^(Fo^2^)+(0.0438P)^2^+2.0132P] where P=(Fo^2^+2Fc^2^)/3'
_atom_sites_solution_hydrogens     geom
_atom_sites_solution_primary     direct
_atom_sites_solution_secondary     difmap
_refine_ls_shift/su_max     0.001
_refine_ls_shift/su_mean     0.000
_refine_diff_density_max     0.198
_refine_diff_density_min     -0.228
_refine_ls_extinction_method     none
_refine_ls_extinction_coef     ?
loop_
    _atom_type_symbol
    _atom_type_description
    _atom_type_scat_dispersion_real
    _atom_type_scat_dispersion_imag
    _atom_type_scat_source
    'C' 'C' 0.0033 0.0016
                         'International Tables Vol C Tables 4.2.6.8 and 6.1.1.4'
    'H' 'H' 0.0000 0.0000
                         'International Tables Vol C Tables 4.2.6.8 and 6.1.1.4'
    'N' 'N' 0.0061 0.0033
                         'International Tables Vol C Tables 4.2.6.8 and 6.1.1.4'
    'O' 'O' 0.0106 0.0060
                         'International Tables Vol C Tables 4.2.6.8 and 6.1.1.4'
    'S' 'S' 0.1246 0.1234
                         'International Tables Vol C Tables 4.2.6.8 and 6.1.1.4'
_computing_data_collection     'APEX2 (Bruker, 2008)'
_computing_cell_refinement     'SAINT (Bruker, 2008)'
_computing_data_reduction     'SAINT (Bruker, 2008)'
_computing_structure_solution     'SHELXS97 (Sheldrick, 2008)'
_computing_structure_refinement     'SHELXL-97 (Sheldrick, 2008)'
_computing_molecular_graphics     'ORTEP-3 for Windows (Farrugia, 2012)'
_computing_publication_material
                            'SHELXL97 (Sheldrick, 2008) and PLATON (Spek, 2009)'
loop_
    _atom_site_type_symbol
    _atom_site_label
    _atom_site_fract_x
    _atom_site_fract_y
    _atom_site_fract_z
    _atom_site_U_iso_or_equiv
    _atom_site_adp_type
    _atom_site_calc_flag
    _atom_site_refinement_flags
    _atom_site_occupancy
    _atom_site_symmetry_multiplicity
    _atom_site_disorder_assembly
    _atom_site_disorder_group
    S S1 0.41059(2) 0.21672(6) 1.01916(2) 0.06329(16) Uani d . 1 1 . .
    S S2 0.58670(2) 0.64936(6) 0.76454(2) 0.06810(17) Uani d . 1 1 . .
    O O1 0.47117(6) 0.54558(14) 0.89655(5) 0.0671(4) Uani d . 1 1 A .
    O O2A 0.7513(7) 0.440(3) 0.9253(10) 0.108(5) Uani d P 0.41(6) 1 A 1
    O O2B 0.7544(4) 0.482(3) 0.9314(5) 0.115(4) Uani d P 0.59(6) 1 A 2
    N N1 0.57053(7) 0.08419(16) 0.81521(6) 0.0584(4) Uani d . 1 1 . .
    N N2 0.45152(7) 0.37111(18) 0.94254(7) 0.0634(5) Uani d D 1 1 A .
    H H2A 0.4674(9) 0.3112(19) 0.9642(8) 0.076 Uiso d D 1 1 . .
    N N3 0.67548(7) 0.5408(2) 0.86248(7) 0.0650(5) Uani d D 1 1 A .
    H H3A 0.6377(7) 0.544(2) 0.8508(8) 0.078 Uiso d D 1 1 . .
    N N4 0.50216(7) -0.03836(15) 0.87441(6) 0.0541(4) Uani d . 1 1 . .
    C C1 0.66745(9) 0.6485(2) 0.78117(9) 0.0625(5) Uani d . 1 1 . .
    C C2 0.69417(11) 0.7074(3) 0.74746(11) 0.0866(7) Uani d . 1 1 . .
    H H2 0.6695 0.7458 0.7166 0.104 Uiso calc R 1 1 . .
    C C3 0.75672(13) 0.7100(3) 0.75881(13) 0.1039(9) Uani d . 1 1 . .
    H H3 0.7744 0.7507 0.7361 0.125 Uiso calc R 1 1 . .
    C C4 0.79235(11) 0.6519(3) 0.80401(13) 0.0995(9) Uani d . 1 1 . .
    H H4 0.8346 0.6519 0.8115 0.119 Uiso calc R 1 1 . .
    C C5 0.76738(10) 0.5931(3) 0.83875(10) 0.0825(7) Uani d . 1 1 . .
    H H5 0.7925 0.5540 0.8693 0.099 Uiso calc R 1 1 . .
    C C6 0.70420(8) 0.5926(2) 0.82788(9) 0.0618(5) Uani d . 1 1 . .
    C C7 0.69931(9) 0.4820(2) 0.90941(9) 0.0660(6) Uani d . 1 1 . .
    C C8 0.65534(8) 0.43753(18) 0.93660(8) 0.0536(5) Uani d . 1 1 A .
    C C9 0.67931(9) 0.3618(2) 0.98150(9) 0.0657(6) Uani d . 1 1 . .
    H H9 0.7211 0.3448 0.9937 0.079 Uiso calc R 1 1 A .
    C C10 0.64258(10) 0.3116(2) 1.00816(9) 0.0709(6) Uani d . 1 1 A .
    H H10 0.6594 0.2596 1.0379 0.085 Uiso calc R 1 1 . .
    C C11 0.58065(9) 0.3380(2) 0.99107(8) 0.0622(5) Uani d . 1 1 . .
    H H11 0.5558 0.3034 1.0092 0.075 Uiso calc R 1 1 A .
    C C12 0.55554(8) 0.41599(17) 0.94693(7) 0.0484(4) Uani d . 1 1 A .
    C C13 0.59316(8) 0.46595(18) 0.92026(7) 0.0497(4) Uani d . 1 1 . .
    H H13 0.5766 0.5194 0.8909 0.060 Uiso calc R 1 1 A .
    C C14 0.48890(8) 0.45151(19) 0.92630(7) 0.0517(4) Uani d . 1 1 . .
    C C15 0.38767(8) 0.3776(2) 0.93183(8) 0.0578(5) Uani d . 1 1 . .
    C C16 0.34978(10) 0.4520(2) 0.89092(9) 0.0770(7) Uani d . 1 1 A .
    H H16 0.3663 0.5021 0.8696 0.092 Uiso calc R 1 1 . .
    C C17 0.28782(11) 0.4512(3) 0.88210(11) 0.0917(8) Uani d . 1 1 . .
    H H17 0.2625 0.5006 0.8545 0.110 Uiso calc R 1 1 A .
    C C18 0.26290(11) 0.3792(3) 0.91326(12) 0.0942(8) Uani d . 1 1 A .
    H H18 0.2209 0.3793 0.9068 0.113 Uiso calc R 1 1 . .
    C C19 0.30033(10) 0.3061(2) 0.95441(10) 0.0763(6) Uani d . 1 1 . .
    H H19 0.2834 0.2577 0.9759 0.092 Uiso calc R 1 1 A .
    C C20 0.36274(8) 0.3043(2) 0.96403(8) 0.0575(5) Uani d . 1 1 A .
    C C21 0.39422(9) 0.0419(2) 1.00030(8) 0.0623(5) Uani d . 1 1 . .
    H H21A 0.4140 -0.0144 1.0302 0.075 Uiso calc R 1 1 . .
    H H21B 0.3505 0.0277 0.9915 0.075 Uiso calc R 1 1 . .
    C C22 0.41344(9) -0.0032(2) 0.95642(9) 0.0573(5) Uani d . 1 1 . .
    C C23 0.42885(9) -0.0462(2) 0.92174(9) 0.0590(5) Uani d . 1 1 . .
    C C24 0.44899(10) -0.1063(2) 0.88040(8) 0.0651(5) Uani d . 1 1 . .
    H H24A 0.4587 -0.2003 0.8884 0.078 Uiso calc R 1 1 . .
    H H24B 0.4158 -0.1020 0.8477 0.078 Uiso calc R 1 1 . .
    C C25 0.53008(10) -0.1175(2) 0.84244(9) 0.0685(6) Uani d . 1 1 . .
    H H25A 0.5012 -0.1287 0.8077 0.082 Uiso calc R 1 1 . .
    H H25B 0.5408 -0.2061 0.8577 0.082 Uiso calc R 1 1 . .
    C C26 0.58637(10) -0.0470(2) 0.83922(9) 0.0695(6) Uani d . 1 1 . .
    H H26A 0.6153 -0.0366 0.8739 0.083 Uiso calc R 1 1 . .
    H H26B 0.6056 -0.1007 0.8188 0.083 Uiso calc R 1 1 . .
    C C27 0.48647(9) 0.0944(2) 0.85116(9) 0.0638(5) Uani d . 1 1 . .
    H H27A 0.4686 0.1480 0.8726 0.077 Uiso calc R 1 1 . .
    H H27B 0.4564 0.0854 0.8169 0.077 Uiso calc R 1 1 . .
    C C28 0.54223(9) 0.1640(2) 0.84643(9) 0.0648(6) Uani d . 1 1 . .
    H H28A 0.5309 0.2514 0.8303 0.078 Uiso calc R 1 1 . .
    H H28B 0.5713 0.1779 0.8809 0.078 Uiso calc R 1 1 . .
    C C29 0.62297(9) 0.1516(2) 0.80817(9) 0.0725(6) Uani d . 1 1 . .
    H H29A 0.6431 0.0916 0.7905 0.087 Uiso calc R 1 1 . .
    H H29B 0.6518 0.1733 0.8420 0.087 Uiso calc R 1 1 . .
    C C30 0.60525(10) 0.2749(3) 0.77769(9) 0.0668(6) Uani d . 1 1 . .
    C C31 0.58869(9) 0.3744(3) 0.75342(9) 0.0651(6) Uani d . 1 1 . .
    C C32 0.56795(10) 0.4989(2) 0.72467(8) 0.0748(6) Uani d . 1 1 . .
    H H32A 0.5240 0.4946 0.7086 0.090 Uiso calc R 1 1 . .
    H H32B 0.5861 0.5057 0.6969 0.090 Uiso calc R 1 1 . .
loop_
    _atom_site_aniso_label
    _atom_site_aniso_U_11
    _atom_site_aniso_U_22
    _atom_site_aniso_U_33
    _atom_site_aniso_U_12
    _atom_site_aniso_U_13
    _atom_site_aniso_U_23
    S1 0.0621(3) 0.0687(3) 0.0562(3) -0.0058(3) 0.0146(2) 0.0010(3)
    S2 0.0538(3) 0.0752(4) 0.0786(4) 0.0148(3) 0.0256(3) 0.0111(3)
    O1 0.0593(8) 0.0693(9) 0.0674(9) 0.0087(7) 0.0123(7) 0.0201(8)
    O2A 0.035(5) 0.131(11) 0.160(10) 0.023(6) 0.032(6) 0.061(7)
    O2B 0.050(3) 0.167(9) 0.104(5) -0.038(5) -0.010(3) 0.051(5)
    N1 0.0518(9) 0.0574(10) 0.0665(11) 0.0045(8) 0.0195(8) -0.0074(8)
    N2 0.0491(9) 0.0689(12) 0.0744(12) 0.0115(8) 0.0229(9) 0.0232(9)
    N3 0.0378(8) 0.0918(13) 0.0638(11) -0.0020(9) 0.0140(8) 0.0025(10)
    N4 0.0568(9) 0.0477(9) 0.0555(10) 0.0057(7) 0.0146(8) -0.0030(8)
    C1 0.0536(11) 0.0650(13) 0.0762(15) 0.0019(10) 0.0308(11) -0.0003(11)
    C2 0.0780(16) 0.1015(19) 0.0924(18) 0.0038(14) 0.0444(14) 0.0149(15)
    C3 0.0777(18) 0.134(3) 0.118(2) -0.0075(17) 0.0565(18) 0.016(2)
    C4 0.0535(14) 0.137(3) 0.119(2) -0.0141(15) 0.0430(16) -0.006(2)
    C5 0.0482(12) 0.114(2) 0.0867(17) -0.0087(13) 0.0239(12) -0.0074(15)
    C6 0.0466(11) 0.0719(13) 0.0715(14) -0.0064(10) 0.0250(10) -0.0109(11)
    C7 0.0454(11) 0.0712(14) 0.0750(15) -0.0064(11) 0.0098(11) 0.0034(12)
    C8 0.0461(10) 0.0476(10) 0.0620(12) -0.0014(8) 0.0101(9) -0.0022(9)
    C9 0.0483(11) 0.0615(13) 0.0798(15) 0.0079(10) 0.0094(10) 0.0108(11)
    C10 0.0644(13) 0.0672(14) 0.0718(15) 0.0120(11) 0.0082(11) 0.0211(11)
    C11 0.0606(12) 0.0617(12) 0.0640(13) 0.0072(10) 0.0194(10) 0.0130(10)
    C12 0.0501(10) 0.0419(10) 0.0515(11) 0.0050(8) 0.0138(9) -0.0006(8)
    C13 0.0491(10) 0.0452(10) 0.0500(11) -0.0003(8) 0.0087(8) -0.0014(8)
    C14 0.0541(11) 0.0515(11) 0.0490(11) 0.0065(9) 0.0156(9) -0.0003(9)
    C15 0.0459(10) 0.0674(13) 0.0605(12) 0.0093(9) 0.0176(9) 0.0024(10)
    C16 0.0611(13) 0.0964(17) 0.0723(15) 0.0196(12) 0.0192(11) 0.0208(13)
    C17 0.0590(14) 0.116(2) 0.0890(18) 0.0270(14) 0.0080(13) 0.0195(17)
    C18 0.0475(13) 0.118(2) 0.112(2) 0.0165(14) 0.0184(14) 0.0008(18)
    C19 0.0549(13) 0.0916(17) 0.0885(17) 0.0025(12) 0.0313(12) -0.0010(14)
    C20 0.0491(10) 0.0642(12) 0.0596(12) 0.0033(9) 0.0176(9) -0.0051(10)
    C21 0.0569(12) 0.0657(13) 0.0643(13) -0.0067(10) 0.0192(10) 0.0061(11)
    C22 0.0478(11) 0.0565(12) 0.0624(13) -0.0020(9) 0.0101(10) 0.0099(10)
    C23 0.0534(11) 0.0564(12) 0.0627(14) -0.0017(9) 0.0117(10) 0.0056(11)
    C24 0.0688(13) 0.0605(13) 0.0627(13) -0.0048(11) 0.0159(11) -0.0036(11)
    C25 0.0812(15) 0.0525(12) 0.0730(15) 0.0038(11) 0.0259(12) -0.0107(11)
    C26 0.0676(13) 0.0595(13) 0.0838(16) 0.0143(11) 0.0274(12) -0.0113(12)
    C27 0.0598(12) 0.0596(12) 0.0746(14) 0.0140(10) 0.0249(11) 0.0068(11)
    C28 0.0679(13) 0.0508(11) 0.0794(15) 0.0084(10) 0.0287(11) -0.0017(11)
    C29 0.0562(12) 0.0752(15) 0.0877(17) 0.0028(11) 0.0252(12) -0.0067(13)
    C30 0.0542(12) 0.0773(16) 0.0728(15) -0.0072(12) 0.0257(11) -0.0155(13)
    C31 0.0503(12) 0.0834(17) 0.0638(14) -0.0069(12) 0.0213(10) -0.0138(13)
    C32 0.0618(13) 0.1047(18) 0.0559(13) -0.0025(12) 0.0157(11) 0.0029(13)
_geom_special_details
;
 All esds (except the esd in the dihedral angle between two l.s. planes)
 are estimated using the full covariance matrix.  The cell esds are taken
 into account individually in the estimation of esds in distances, angles
 and torsion angles; correlations between esds in cell parameters are only
 used when they are defined by crystal symmetry.  An approximate (isotropic)
 treatment of cell esds is used for estimating esds involving l.s. planes.
;
loop_
    _geom_bond_atom_site_label_1
    _geom_bond_atom_site_label_2
    _geom_bond_site_symmetry_2
    _geom_bond_distance
    _geom_bond_publ_flag
    S1 C20 . 1.777(2) ?
    S1 C21 . 1.817(2) ?
    S2 C1 . 1.773(2) ?
    S2 C32 . 1.814(2) ?
    O1 C14 . 1.217(2) ?
    O2A C7 . 1.215(11) ?
    O2B C7 . 1.222(9) ?
    N1 C29 . 1.448(3) ?
    N1 C26 . 1.451(3) ?
    N1 C28 . 1.454(2) ?
    N2 C14 . 1.347(2) ?
    N2 C15 . 1.411(2) ?
    N2 H2A . 0.833(15) ?
    N3 C7 . 1.346(3) ?
    N3 C6 . 1.404(3) ?
    N3 H3A . 0.828(15) ?
    N4 C24 . 1.454(3) ?
    N4 C27 . 1.457(2) ?
    N4 C25 . 1.461(2) ?
    C1 C2 . 1.382(3) ?
    C1 C6 . 1.395(3) ?
    C2 C3 . 1.378(3) ?
    C2 H2 . 0.9300 ?
    C3 C4 . 1.367(4) ?
    C3 H3 . 0.9300 ?
    C4 C5 . 1.378(4) ?
    C4 H4 . 0.9300 ?
    C5 C6 . 1.393(3) ?
    C5 H5 . 0.9300 ?
    C7 C8 . 1.496(3) ?
    C8 C9 . 1.386(3) ?
    C8 C13 . 1.390(2) ?
    C9 C10 . 1.369(3) ?
    C9 H9 . 0.9300 ?
    C10 C11 . 1.381(3) ?
    C10 H10 . 0.9300 ?
    C11 C12 . 1.387(3) ?
    C11 H11 . 0.9300 ?
    C12 C13 . 1.384(3) ?
    C12 C14 . 1.503(2) ?
    C13 H13 . 0.9300 ?
    C15 C16 . 1.387(3) ?
    C15 C20 . 1.391(3) ?
    C16 C17 . 1.373(3) ?
    C16 H16 . 0.9300 ?
    C17 C18 . 1.363(4) ?
    C17 H17 . 0.9300 ?
    C18 C19 . 1.380(3) ?
    C18 H18 . 0.9300 ?
    C19 C20 . 1.380(3) ?
    C19 H19 . 0.9300 ?
    C21 C22 . 1.462(3) ?
    C21 H21A . 0.9700 ?
    C21 H21B . 0.9700 ?
    C22 C23 . 1.183(3) ?
    C23 C24 . 1.466(3) ?
    C24 H24A . 0.9700 ?
    C24 H24B . 0.9700 ?
    C25 C26 . 1.503(3) ?
    C25 H25A . 0.9700 ?
    C25 H25B . 0.9700 ?
    C26 H26A . 0.9700 ?
    C26 H26B . 0.9700 ?
    C27 C28 . 1.502(3) ?
    C27 H27A . 0.9700 ?
    C27 H27B . 0.9700 ?
    C28 H28A . 0.9700 ?
    C28 H28B . 0.9700 ?
    C29 C30 . 1.461(3) ?
    C29 H29A . 0.9700 ?
    C29 H29B . 0.9700 ?
    C30 C31 . 1.181(3) ?
    C31 C32 . 1.459(3) ?
    C32 H32A . 0.9700 ?
    C32 H32B . 0.9700 ?
loop_
    _geom_angle_atom_site_label_1
    _geom_angle_atom_site_label_2
    _geom_angle_atom_site_label_3
    _geom_angle_site_symmetry_1
    _geom_angle_site_symmetry_3
    _geom_angle
    _geom_angle_publ_flag
    C20 S1 C21 . . 102.37(10) ?
    C1 S2 C32 . . 100.43(10) ?
    C29 N1 C26 . . 111.83(16) ?
    C29 N1 C28 . . 111.80(16) ?
    C26 N1 C28 . . 109.05(16) ?
    C14 N2 C15 . . 129.86(17) ?
    C14 N2 H2A . . 117.9(15) ?
    C15 N2 H2A . . 112.1(15) ?
    C7 N3 C6 . . 130.45(17) ?
    C7 N3 H3A . . 116.3(16) ?
    C6 N3 H3A . . 113.1(16) ?
    C24 N4 C27 . . 111.41(15) ?
    C24 N4 C25 . . 111.20(15) ?
    C27 N4 C25 . . 109.16(16) ?
    C2 C1 C6 . . 119.7(2) ?
    C2 C1 S2 . . 118.89(18) ?
    C6 C1 S2 . . 121.39(15) ?
    C3 C2 C1 . . 121.1(3) ?
    C3 C2 H2 . . 119.5 ?
    C1 C2 H2 . . 119.5 ?
    C4 C3 C2 . . 118.9(2) ?
    C4 C3 H3 . . 120.6 ?
    C2 C3 H3 . . 120.6 ?
    C3 C4 C5 . . 121.7(2) ?
    C3 C4 H4 . . 119.1 ?
    C5 C4 H4 . . 119.1 ?
    C4 C5 C6 . . 119.5(2) ?
    C4 C5 H5 . . 120.2 ?
    C6 C5 H5 . . 120.2 ?
    C5 C6 C1 . . 119.1(2) ?
    C5 C6 N3 . . 122.9(2) ?
    C1 C6 N3 . . 117.99(17) ?
    O2A C7 N3 . . 123.2(9) ?
    O2B C7 N3 . . 120.8(7) ?
    O2A C7 C8 . . 118.2(9) ?
    O2B C7 C8 . . 121.5(6) ?
    N3 C7 C8 . . 116.93(17) ?
    C9 C8 C13 . . 118.33(18) ?
    C9 C8 C7 . . 116.48(17) ?
    C13 C8 C7 . . 125.19(18) ?
    C10 C9 C8 . . 121.13(19) ?
    C10 C9 H9 . . 119.4 ?
    C8 C9 H9 . . 119.4 ?
    C9 C10 C11 . . 120.15(19) ?
    C9 C10 H10 . . 119.9 ?
    C11 C10 H10 . . 119.9 ?
    C10 C11 C12 . . 120.04(19) ?
    C10 C11 H11 . . 120.0 ?
    C12 C11 H11 . . 120.0 ?
    C13 C12 C11 . . 119.24(17) ?
    C13 C12 C14 . . 117.33(16) ?
    C11 C12 C14 . . 123.43(17) ?
    C12 C13 C8 . . 121.06(17) ?
    C12 C13 H13 . . 119.5 ?
    C8 C13 H13 . . 119.5 ?
    O1 C14 N2 . . 123.71(18) ?
    O1 C14 C12 . . 121.12(18) ?
    N2 C14 C12 . . 115.16(16) ?
    C16 C15 C20 . . 119.81(18) ?
    C16 C15 N2 . . 122.85(19) ?
    C20 C15 N2 . . 117.34(17) ?
    C17 C16 C15 . . 119.7(2) ?
    C17 C16 H16 . . 120.2 ?
    C15 C16 H16 . . 120.2 ?
    C18 C17 C16 . . 121.0(2) ?
    C18 C17 H17 . . 119.5 ?
    C16 C17 H17 . . 119.5 ?
    C17 C18 C19 . . 119.7(2) ?
    C17 C18 H18 . . 120.1 ?
    C19 C18 H18 . . 120.1 ?
    C18 C19 C20 . . 120.6(2) ?
    C18 C19 H19 . . 119.7 ?
    C20 C19 H19 . . 119.7 ?
    C19 C20 C15 . . 119.24(19) ?
    C19 C20 S1 . . 119.93(17) ?
    C15 C20 S1 . . 120.74(14) ?
    C22 C21 S1 . . 115.54(14) ?
    C22 C21 H21A . . 108.4 ?
    S1 C21 H21A . . 108.4 ?
    C22 C21 H21B . . 108.4 ?
    S1 C21 H21B . . 108.4 ?
    H21A C21 H21B . . 107.5 ?
    C23 C22 C21 . . 176.6(2) ?
    C22 C23 C24 . . 176.9(2) ?
    N4 C24 C23 . . 112.22(16) ?
    N4 C24 H24A . . 109.2 ?
    C23 C24 H24A . . 109.2 ?
    N4 C24 H24B . . 109.2 ?
    C23 C24 H24B . . 109.2 ?
    H24A C24 H24B . . 107.9 ?
    N4 C25 C26 . . 109.52(16) ?
    N4 C25 H25A . . 109.8 ?
    C26 C25 H25A . . 109.8 ?
    N4 C25 H25B . . 109.8 ?
    C26 C25 H25B . . 109.8 ?
    H25A C25 H25B . . 108.2 ?
    N1 C26 C25 . . 110.17(17) ?
    N1 C26 H26A . . 109.6 ?
    C25 C26 H26A . . 109.6 ?
    N1 C26 H26B . . 109.6 ?
    C25 C26 H26B . . 109.6 ?
    H26A C26 H26B . . 108.1 ?
    N4 C27 C28 . . 110.57(16) ?
    N4 C27 H27A . . 109.5 ?
    C28 C27 H27A . . 109.5 ?
    N4 C27 H27B . . 109.5 ?
    C28 C27 H27B . . 109.5 ?
    H27A C27 H27B . . 108.1 ?
    N1 C28 C27 . . 110.61(17) ?
    N1 C28 H28A . . 109.5 ?
    C27 C28 H28A . . 109.5 ?
    N1 C28 H28B . . 109.5 ?
    C27 C28 H28B . . 109.5 ?
    H28A C28 H28B . . 108.1 ?
    N1 C29 C30 . . 111.46(17) ?
    N1 C29 H29A . . 109.3 ?
    C30 C29 H29A . . 109.3 ?
    N1 C29 H29B . . 109.3 ?
    C30 C29 H29B . . 109.3 ?
    H29A C29 H29B . . 108.0 ?
    C31 C30 C29 . . 177.3(2) ?
    C30 C31 C32 . . 178.5(2) ?
    C31 C32 S2 . . 113.96(15) ?
    C31 C32 H32A . . 108.8 ?
    S2 C32 H32A . . 108.8 ?
    C31 C32 H32B . . 108.8 ?
    S2 C32 H32B . . 108.8 ?
    H32A C32 H32B . . 107.7 ?
loop_
    _geom_torsion_atom_site_label_1
    _geom_torsion_atom_site_label_2
    _geom_torsion_atom_site_label_3
    _geom_torsion_atom_site_label_4
    _geom_torsion_site_symmetry_1
    _geom_torsion_site_symmetry_2
    _geom_torsion_site_symmetry_3
    _geom_torsion_site_symmetry_4
    _geom_torsion
    _geom_torsion_publ_flag
    C32 S2 C1 C2 . . . . 86.2(2) ?
    C32 S2 C1 C6 . . . . -95.30(19) ?
    C6 C1 C2 C3 . . . . 1.0(4) ?
    S2 C1 C2 C3 . . . . 179.6(2) ?
    C1 C2 C3 C4 . . . . 0.7(4) ?
    C2 C3 C4 C5 . . . . -1.2(5) ?
    C3 C4 C5 C6 . . . . -0.1(4) ?
    C4 C5 C6 C1 . . . . 1.8(4) ?
    C4 C5 C6 N3 . . . . -176.7(2) ?
    C2 C1 C6 C5 . . . . -2.2(3) ?
    S2 C1 C6 C5 . . . . 179.22(17) ?
    C2 C1 C6 N3 . . . . 176.3(2) ?
    S2 C1 C6 N3 . . . . -2.2(3) ?
    C7 N3 C6 C5 . . . . -1.6(4) ?
    C7 N3 C6 C1 . . . . 179.9(2) ?
    C6 N3 C7 O2A . . . . -15(2) ?
    C6 N3 C7 O2B . . . . 9.3(15) ?
    C6 N3 C7 C8 . . . . 180.0(2) ?
    O2A C7 C8 C9 . . . . 6(2) ?
    O2B C7 C8 C9 . . . . -17.5(15) ?
    N3 C7 C8 C9 . . . . 171.90(19) ?
    O2A C7 C8 C13 . . . . -173(2) ?
    O2B C7 C8 C13 . . . . 162.6(15) ?
    N3 C7 C8 C13 . . . . -7.9(3) ?
    C13 C8 C9 C10 . . . . 2.5(3) ?
    C7 C8 C9 C10 . . . . -177.4(2) ?
    C8 C9 C10 C11 . . . . -1.2(3) ?
    C9 C10 C11 C12 . . . . -0.3(3) ?
    C10 C11 C12 C13 . . . . 0.4(3) ?
    C10 C11 C12 C14 . . . . -178.84(18) ?
    C11 C12 C13 C8 . . . . 1.0(3) ?
    C14 C12 C13 C8 . . . . -179.76(16) ?
    C9 C8 C13 C12 . . . . -2.4(3) ?
    C7 C8 C13 C12 . . . . 177.49(18) ?
    C15 N2 C14 O1 . . . . -2.6(3) ?
    C15 N2 C14 C12 . . . . 178.37(19) ?
    C13 C12 C14 O1 . . . . -18.3(3) ?
    C11 C12 C14 O1 . . . . 160.92(19) ?
    C13 C12 C14 N2 . . . . 160.74(17) ?
    C11 C12 C14 N2 . . . . -20.0(3) ?
    C14 N2 C15 C16 . . . . 17.0(3) ?
    C14 N2 C15 C20 . . . . -163.6(2) ?
    C20 C15 C16 C17 . . . . -0.8(3) ?
    N2 C15 C16 C17 . . . . 178.5(2) ?
    C15 C16 C17 C18 . . . . 0.5(4) ?
    C16 C17 C18 C19 . . . . 0.2(4) ?
    C17 C18 C19 C20 . . . . -0.6(4) ?
    C18 C19 C20 C15 . . . . 0.3(3) ?
    C18 C19 C20 S1 . . . . 176.77(19) ?
    C16 C15 C20 C19 . . . . 0.4(3) ?
    N2 C15 C20 C19 . . . . -178.96(19) ?
    C16 C15 C20 S1 . . . . -176.02(17) ?
    N2 C15 C20 S1 . . . . 4.6(3) ?
    C21 S1 C20 C19 . . . . 72.16(19) ?
    C21 S1 C20 C15 . . . . -111.40(17) ?
    C20 S1 C21 C22 . . . . 66.21(17) ?
    C27 N4 C24 C23 . . . . -71.5(2) ?
    C25 N4 C24 C23 . . . . 166.44(17) ?
    C24 N4 C25 C26 . . . . -177.46(17) ?
    C27 N4 C25 C26 . . . . 59.2(2) ?
    C29 N1 C26 C25 . . . . -176.08(18) ?
    C28 N1 C26 C25 . . . . 59.8(2) ?
    N4 C25 C26 N1 . . . . -60.9(2) ?
    C24 N4 C27 C28 . . . . 178.72(17) ?
    C25 N4 C27 C28 . . . . -58.1(2) ?
    C29 N1 C28 C27 . . . . 177.58(17) ?
    C26 N1 C28 C27 . . . . -58.2(2) ?
    N4 C27 C28 N1 . . . . 58.1(2) ?
    C26 N1 C29 C30 . . . . 172.24(18) ?
    C28 N1 C29 C30 . . . . -65.2(2) ?
    C1 S2 C32 C31 . . . . 66.79(18) ?
loop_
    _geom_hbond_atom_site_label_D
    _geom_hbond_atom_site_label_H
    _geom_hbond_atom_site_label_A
    _geom_hbond_site_symmetry_A
    _geom_hbond_distance_DH
    _geom_hbond_distance_HA
    _geom_hbond_distance_DA
    _geom_hbond_angle_DHA
    N2 H2A S1 . 0.833(15) 2.46(2) 2.9621(18) 119.8(18)
    N3 H3A S2 . 0.828(15) 2.49(2) 2.9905(19) 120.2(18)
    C21 H21B O2A 3_445 0.97 2.57 3.43(3) 148
    C21 H21B O2B 3_445 0.97 2.34 3.230(11) 152
    C24 H24A O1 1_545 0.97 2.54 3.505(3) 171
    C26 H26B S2 1_545 0.97 2.85 3.632(2) 139
    C32 H32B O1 2_656 0.97 2.49 3.146(3) 125
_iucr_refine_instructions_details
;
TITL I         C 2/C        R   0.04
CELL  0.71073 23.07600  9.93800 27.03410 90.00000 108.42800 90.00000
ZERR 8  0.00050  0.00030  0.00070  0.00000  0.00200  0.00000
LATT 7
SYMM -X, Y, -Z+ 0.50000
SFAC C H N O S
UNIT 256 240 32 16 16
L.S. 9
FMAP 2
PLAN 10
DFIX 0.86 .02 N2 H2A N3 H3A
ACTA
BOND $H
HTAB
HTAB N2 S1
HTAB N3 S2
HTAB C5 O2A
HTAB C5 O2B
HTAB C16 O1
EQIV $1 X-1/2, Y-1/2, Z
HTAB C21 O2A_$1
HTAB C21 O2B_$1
EQIV $2 X, Y-1, Z
HTAB C24 O1_$2
HTAB C26 S2_$2
EQIV $3 -X+1, Y, -Z+3/2
HTAB C32 O1_$3
CONF
WGHT    0.043800    2.013200
FVAR       0.06181   0.40992
S1    5    0.410585    0.216722    1.019159    11.00000    0.06214    0.06871 =
         0.05615    0.00099    0.01461   -0.00580
S2    5    0.586701    0.649357    0.764537    11.00000    0.05380    0.07518 =
         0.07857    0.01114    0.02555    0.01476
O1    4    0.471169    0.545585    0.896550    11.00000    0.05934    0.06927 =
         0.06739    0.02006    0.01233    0.00865
part 1
O2A   4    0.751307    0.439650    0.925285    21.00000    0.03475    0.13066 =
         0.15996    0.06052    0.03191    0.02281
part 2
O2B   4    0.754422    0.481534    0.931406   -21.00000    0.04960    0.16749 =
         0.10415    0.05143   -0.00993   -0.03826
part 0
N1    3    0.570525    0.084189    0.815214    11.00000    0.05185    0.05744 =
         0.06648   -0.00741    0.01951    0.00449
N2    3    0.451524    0.371115    0.942542    11.00000    0.04915    0.06888 =
         0.07444    0.02316    0.02288    0.01146
H2A   2    0.467397    0.311212    0.964151    11.00000   -1.20000
N3    3    0.675485    0.540796    0.862482    11.00000    0.03782    0.09183 =
         0.06377    0.00250    0.01399   -0.00200
H3A   2    0.637747    0.544090    0.850807    11.00000   -1.20000
N4    3    0.502159   -0.038363    0.874414    11.00000    0.05681    0.04774 =
         0.05548   -0.00298    0.01456    0.00573
C1    1    0.667447    0.648508    0.781175    11.00000    0.05357    0.06501 =
         0.07617   -0.00034    0.03077    0.00194
C2    1    0.694174    0.707385    0.747464    11.00000    0.07798    0.10152 =
         0.09245    0.01485    0.04444    0.00380
AFIX  43
H2    2    0.669547    0.745843    0.716615    11.00000   -1.20000
AFIX   0
C3    1    0.756725    0.710049    0.758808    11.00000    0.07772    0.13409 =
         0.11779    0.01591    0.05647   -0.00755
AFIX  43
H3    2    0.774400    0.750739    0.736104    11.00000   -1.20000
AFIX   0
C4    1    0.792350    0.651857    0.804007    11.00000    0.05351    0.13744 =
         0.11876   -0.00612    0.04303   -0.01408
AFIX  43
H4    2    0.834557    0.651944    0.811500    11.00000   -1.20000
AFIX   0
C5    1    0.767380    0.593079    0.838755    11.00000    0.04821    0.11433 =
         0.08672   -0.00745    0.02392   -0.00869
AFIX  43
H5    2    0.792523    0.554009    0.869258    11.00000   -1.20000
AFIX   0
C6    1    0.704198    0.592570    0.827884    11.00000    0.04665    0.07188 =
         0.07146   -0.01093    0.02499   -0.00643
C7    1    0.699313    0.482005    0.909410    11.00000    0.04544    0.07120 =
         0.07500    0.00337    0.00984   -0.00636
C8    1    0.655339    0.437528    0.936597    11.00000    0.04615    0.04763 =
         0.06205   -0.00221    0.01013   -0.00145
C9    1    0.679311    0.361810    0.981497    11.00000    0.04827    0.06151 =
         0.07981    0.01077    0.00944    0.00785
AFIX  43
H9    2    0.721068    0.344814    0.993713    11.00000   -1.20000
AFIX   0
C10   1    0.642576    0.311625    1.008165    11.00000    0.06438    0.06717 =
         0.07180    0.02111    0.00815    0.01204
AFIX  43
H10   2    0.659362    0.259646    1.037864    11.00000   -1.20000
AFIX   0
C11   1    0.580653    0.337993    0.991074    11.00000    0.06056    0.06166 =
         0.06405    0.01305    0.01935    0.00724
AFIX  43
H11   2    0.555768    0.303432    1.009175    11.00000   -1.20000
AFIX   0
C12   1    0.555543    0.415986    0.946930    11.00000    0.05013    0.04191 =
         0.05148   -0.00060    0.01384    0.00497
C13   1    0.593158    0.465952    0.920262    11.00000    0.04911    0.04524 =
         0.04998   -0.00144    0.00868   -0.00032
AFIX  43
H13   2    0.576576    0.519396    0.890946    11.00000   -1.20000
AFIX   0
C14   1    0.488904    0.451513    0.926295    11.00000    0.05408    0.05145 =
         0.04905   -0.00027    0.01556    0.00645
C15   1    0.387667    0.377629    0.931834    11.00000    0.04591    0.06741 =
         0.06048    0.00244    0.01761    0.00933
C16   1    0.349785    0.451979    0.890917    11.00000    0.06106    0.09641 =
         0.07234    0.02083    0.01925    0.01963
AFIX  43
H16   2    0.366252    0.502106    0.869553    11.00000   -1.20000
AFIX   0
C17   1    0.287816    0.451219    0.882099    11.00000    0.05904    0.11629 =
         0.08901    0.01945    0.00795    0.02702
AFIX  43
H17   2    0.262466    0.500593    0.854461    11.00000   -1.20000
AFIX   0
C18   1    0.262905    0.379156    0.913260    11.00000    0.04750    0.11808 =
         0.11220    0.00076    0.01844    0.01646
AFIX  43
H18   2    0.220855    0.379250    0.906799    11.00000   -1.20000
AFIX   0
C19   1    0.300331    0.306107    0.954411    11.00000    0.05487    0.09158 =
         0.08849   -0.00102    0.03126    0.00249
AFIX  43
H19   2    0.283366    0.257654    0.975860    11.00000   -1.20000
AFIX   0
C20   1    0.362740    0.304307    0.964026    11.00000    0.04909    0.06419 =
         0.05963   -0.00505    0.01762    0.00330
C21   1    0.394217    0.041854    1.000298    11.00000    0.05693    0.06569 =
         0.06427    0.00610    0.01919   -0.00671
AFIX  23
H21A  2    0.414048   -0.014355    1.030196    11.00000   -1.20000
H21B  2    0.350540    0.027653    0.991529    11.00000   -1.20000
AFIX   0
C22   1    0.413439   -0.003193    0.956425    11.00000    0.04777    0.05653 =
         0.06240    0.00992    0.01013   -0.00200
C23   1    0.428848   -0.046246    0.921741    11.00000    0.05335    0.05637 =
         0.06269    0.00560    0.01173   -0.00170
C24   1    0.448987   -0.106265    0.880405    11.00000    0.06878    0.06049 =
         0.06271   -0.00357    0.01594   -0.00479
AFIX  23
H24A  2    0.458739   -0.200331    0.888449    11.00000   -1.20000
H24B  2    0.415841   -0.101969    0.847703    11.00000   -1.20000
AFIX   0
C25   1    0.530076   -0.117531    0.842440    11.00000    0.08118    0.05255 =
         0.07298   -0.01072    0.02593    0.00379
AFIX  23
H25A  2    0.501248   -0.128672    0.807724    11.00000   -1.20000
H25B  2    0.540820   -0.206056    0.857696    11.00000   -1.20000
AFIX   0
C26   1    0.586371   -0.047008    0.839219    11.00000    0.06765    0.05950 =
         0.08385   -0.01131    0.02737    0.01433
AFIX  23
H26A  2    0.615255   -0.036578    0.873950    11.00000   -1.20000
H26B  2    0.605606   -0.100694    0.818810    11.00000   -1.20000
AFIX   0
C27   1    0.486473    0.094355    0.851159    11.00000    0.05978    0.05957 =
         0.07460    0.00684    0.02495    0.01398
AFIX  23
H27A  2    0.468641    0.148026    0.872608    11.00000   -1.20000
H27B  2    0.456404    0.085423    0.816898    11.00000   -1.20000
AFIX   0
C28   1    0.542228    0.163985    0.846426    11.00000    0.06793    0.05081 =
         0.07936   -0.00168    0.02868    0.00842
AFIX  23
H28A  2    0.530884    0.251381    0.830294    11.00000   -1.20000
H28B  2    0.571262    0.177891    0.880877    11.00000   -1.20000
AFIX   0
C29   1    0.622970    0.151608    0.808168    11.00000    0.05621    0.07523 =
         0.08774   -0.00669    0.02525    0.00281
AFIX  23
H29A  2    0.643143    0.091553    0.790522    11.00000   -1.20000
H29B  2    0.651771    0.173349    0.842008    11.00000   -1.20000
AFIX   0
C30   1    0.605252    0.274940    0.777695    11.00000    0.05424    0.07726 =
         0.07282   -0.01552    0.02569   -0.00722
C31   1    0.588687    0.374386    0.753425    11.00000    0.05030    0.08341 =
         0.06379   -0.01379    0.02126   -0.00688
C32   1    0.567946    0.498894    0.724675    11.00000    0.06178    0.10472 =
         0.05587    0.00290    0.01566   -0.00247
AFIX  23
H32A  2    0.523987    0.494596    0.708614    11.00000   -1.20000
H32B  2    0.586105    0.505687    0.696941    11.00000   -1.20000
HKLF 4
REM  I         C 2/C        R   0.04
REM R1 =  0.0422 for   4040 Fo > 4sig(Fo)  and  0.0976 for all   7294 data
REM    377 parameters refined using      2 restraints
END
WGHT      0.0437      2.0090
REM Highest difference peak  0.198,  deepest hole -0.228,  1-sigma level  0.033
Q1    1   0.5835  0.6037  0.7349  11.00000  0.05    0.20
Q2    1   0.3787  0.2837  1.0137  11.00000  0.05    0.15
Q3    1   0.6278  0.4809  0.9356  11.00000  0.05    0.14
Q4    1   0.6317  0.6130  0.7708  11.00000  0.05    0.14
Q5    1   0.4799  0.4770  0.8757  11.00000  0.05    0.14
Q6    1   0.5635  0.4077  0.9694  11.00000  0.05    0.13
Q7    1   0.6204  0.3516  0.7664  11.00000  0.05    0.13
Q8    1   0.5913  0.5789  0.7941  11.00000  0.05    0.13
Q9    1   0.5709  0.7578  0.7559  11.00000  0.05    0.13
Q10   1   0.5917  0.3447  0.7884  11.00000  0.05    0.13
;
