# Supplementary material for: An amide cyclo­phane
Source: Acta Crystallogr Sect E Struct Rep Online. 2014 Jul 11;70(Pt 8):o865. doi: 10.1107/S1600536814015621 (PMC4158555; doi:10.1107/S1600536814015621)
Supplement: Supplementary file 2 [file e-70-0o865-Isup2.hkl]

#
# h,k,l, Fc-squared, Fo-squared, sigma(Fo-squared) and status flag
#
data_I
_shelx_title ' I         C 2/C        R   0.04'
_shelx_refln_list_code          4
_shelx_F_calc_maximum      496.22
_exptl_crystal_F_000      2384.00
_reflns_d_resolution_high  0.7492
 
loop_
 _symmetry_equiv_pos_as_xyz
 'x, y, z'
 '-x, y, -z+1/2'
 'x+1/2, y+1/2, z'
 '-x+1/2, y+1/2, -z+1/2'
 '-x, -y, -z'
 'x, -y, z-1/2'
 '-x+1/2, -y+1/2, -z'
 'x+1/2, -y+1/2, z-1/2'
 
_cell_length_a    23.0760
_cell_length_b     9.9380
_cell_length_c    27.0341
_cell_angle_alpha  90.000
_cell_angle_beta  108.428
_cell_angle_gamma  90.000
 
_shelx_F_squared_multiplier     1.000
 
loop_
 _refln_index_h
 _refln_index_k
 _refln_index_l
 _refln_F_squared_calc
 _refln_F_squared_meas
 _refln_F_squared_sigma
 _refln_observed_status
   2   0   0    42022.52    42585.48    446.54 o
   4   0   0     8391.23     8354.54     81.38 o
   6   0   0    99675.78   103402.16   1047.06 o
   8   0   0    14375.12    14179.08    162.97 o
  10   0   0    11313.27    10613.43    165.80 o
  12   0   0    22985.50    22399.35    255.49 o
  14   0   0      119.12      185.30     18.64 o
  16   0   0     2974.82     2864.05     48.74 o
  18   0   0     5971.29     5756.34     76.78 o
  20   0   0     1189.04     1010.45     63.83 o
  22   0   0      494.86      524.68     77.21 o
  24   0   0     1288.20     1297.11     75.61 o
  26   0   0       73.71       49.73     58.89 o
  28   0   0      158.99      247.32     52.52 o
   1   1   0    11988.20    12482.92     86.06 o
   3   1   0    79582.74    79961.18    786.78 o
   5   1   0    12955.40    12517.51     86.22 o
   7   1   0      250.78      207.00     12.06 o
   9   1   0     8240.02     8698.79     71.35 o
  11   1   0      287.00      254.62     14.15 o
  13   1   0      656.77      606.50     22.81 o
  15   1   0      206.83      167.80     12.17 o
  17   1   0     1741.41     1662.95     28.56 o
  19   1   0       61.96       22.53     14.92 o
  21   1   0        4.21       11.03     23.09 o
  23   1   0        8.67        7.08     24.83 o
  25   1   0       25.53       27.97     32.72 o
  27   1   0      100.17      137.91     38.64 o
  29   1   0       16.76       18.01     39.86 o
   0   2   0    62424.94    65055.54    791.43 o
   2   2   0    12329.57    12796.43    106.90 o
   4   2   0    18562.31    19454.88    162.10 o
   6   2   0     1070.23      851.82     21.44 o
   8   2   0       16.53        6.57      8.97 o
  10   2   0      283.51      279.05     22.67 o
  12   2   0     2011.24     2179.43     28.74 o
  14   2   0      771.36      755.85     21.95 o
  16   2   0      803.62      870.84     35.40 o
  18   2   0      500.93      440.81     39.11 o
  20   2   0       14.32       12.05     18.26 o
  22   2   0      880.27      823.73     46.26 o
  24   2   0       25.27        7.93     32.28 o
  26   2   0       15.77      -22.85     32.65 o
  28   2   0       83.30       46.17     40.74 o
   1   3   0     2507.87     2912.18     37.85 o
   3   3   0     8808.49     9138.12     82.24 o
   5   3   0    19540.19    20232.48    153.01 o
   7   3   0     1866.90     1925.26     42.80 o
   9   3   0      363.26      370.85     19.81 o
  11   3   0     6913.52     6686.48    133.73 o
  13   3   0     2488.01     2495.28     53.14 o
  15   3   0        4.45        9.89     16.62 o
  17   3   0        1.12        0.95     20.78 o
  19   3   0      261.74      220.47     30.82 o
  21   3   0      571.37      547.44     32.00 o
  23   3   0      151.65      123.18     35.32 o
  25   3   0       30.17      -21.46     34.17 o
  27   3   0        1.02      -33.51     34.96 o
   0   4   0     3737.87     3718.11     70.25 o
   2   4   0     1493.40     1331.87     26.34 o
   4   4   0      950.49      888.05     20.12 o
   6   4   0        0.12       -5.59      5.59 o
   8   4   0     1898.97     1985.59     67.03 o
  10   4   0     3081.53     3143.75     54.52 o
  12   4   0     1249.97     1220.43     38.46 o
  14   4   0       84.22       94.82     19.49 o
  16   4   0        7.00       -4.58     18.87 o
  18   4   0      337.67      290.43     29.16 o
  20   4   0      416.31      377.53     30.31 o
  22   4   0       27.32       14.08     21.25 o
  24   4   0      113.67      138.95     28.48 o
  26   4   0       61.85       43.18     36.79 o
   1   5   0      221.27      152.89     14.29 o
   3   5   0      178.93      170.35     14.42 o
   5   5   0     4539.83     4358.28     53.82 o
   7   5   0     1565.94     1556.84     35.11 o
   9   5   0      150.06      197.23     15.98 o
  11   5   0     1121.87     1120.27     39.29 o
  13   5   0      446.41      466.85     29.01 o
  15   5   0     1656.48     1549.88     66.49 o
  17   5   0       14.28       29.89     21.50 o
  19   5   0       60.67       51.48     24.78 o
  21   5   0       48.88       27.11     22.59 o
  23   5   0      339.05      306.26     32.58 o
  25   5   0      119.70      126.81     52.75 o
  27   5   0       22.70      -47.16     47.16 o
   0   6   0     1172.76      926.88     79.83 o
   2   6   0       69.33      117.66     14.69 o
   4   6   0     3122.30     3094.59     50.33 o
   6   6   0      260.35      274.10     16.56 o
   8   6   0      229.39      255.52     20.13 o
  10   6   0      580.38      533.83     33.33 o
  12   6   0      256.05      244.15     28.49 o
  14   6   0        9.24       22.60     24.52 o
  16   6   0       42.69       58.38     35.59 o
  18   6   0      883.07      827.04     44.39 o
  20   6   0        5.00      -20.99     23.83 o
  22   6   0      307.62      314.01     33.18 o
  24   6   0      332.74      395.86     38.72 o
  26   6   0        4.11       35.63     33.19 o
   1   7   0     2677.42     2542.52     44.68 o
   3   7   0       58.06       48.50     11.76 o
   5   7   0     5511.55     5607.75     81.23 o
   7   7   0     5698.38     5625.85     76.28 o
   9   7   0       13.43      -20.09     20.09 o
  11   7   0     4307.28     4273.52     92.15 o
  13   7   0     1581.69     1800.12     64.32 o
  15   7   0      235.19      205.48     30.12 o
  17   7   0       17.54       34.74     24.22 o
  19   7   0      566.45      641.09     52.09 o
  21   7   0       34.80       30.81     30.78 o
  23   7   0      181.87      226.93     42.25 o
   0   8   0      202.39      203.36     27.94 o
   2   8   0       11.69       15.38     13.06 o
   4   8   0        0.83       11.80     13.27 o
   6   8   0      722.95      769.14     28.81 o
   8   8   0      143.30       84.20     24.55 o
  10   8   0      181.41       93.95     26.19 o
  12   8   0        1.40       11.53     21.88 o
  14   8   0      608.86      549.35     39.85 o
  16   8   0        5.03      -22.48     22.48 o
  18   8   0        0.00      -26.85     26.85 o
  20   8   0       11.22      -29.00     29.00 o
  22   8   0       33.45       81.32     37.69 o
   1   9   0      846.71      904.48     30.47 o
   3   9   0        2.76       17.37     13.79 o
   5   9   0       68.22       61.26     19.24 o
   7   9   0        8.83       -6.71     17.19 o
   9   9   0       11.12        7.20     21.12 o
  11   9   0      496.06      546.14     38.11 o
  13   9   0      644.76      622.95     42.32 o
  15   9   0      374.96      409.15     44.33 o
  17   9   0      520.98      434.41     47.54 o
  19   9   0       25.59       26.21     30.50 o
  21   9   0       11.12       -2.62     57.58 o
   0  10   0      462.18      589.26     57.90 o
   2  10   0      109.28       90.20     18.23 o
   4  10   0       73.23       74.50     23.24 o
   6  10   0       34.86       11.30     20.85 o
   8  10   0       20.34        3.74     21.35 o
  10  10   0       82.71       62.58     25.98 o
  12  10   0      386.86      381.51     43.29 o
  14  10   0       24.80       54.55     32.35 o
  16  10   0       78.60       84.94     36.45 o
  18  10   0       19.03       99.45     60.20 o
   1  11   0       49.67       60.49     18.48 o
   3  11   0        3.85        6.69     19.84 o
   5  11   0       27.05       22.63     24.53 o
   7  11   0        4.57       23.15     25.19 o
   9  11   0       37.48       70.66     30.13 o
  11  11   0       16.21       12.87     32.79 o
  13  11   0        3.90      -26.22     48.72 o
  15  11   0       80.15       20.94     52.34 o
   0  12   0      259.61      244.09     46.16 o
   2  12   0       36.50       14.86     22.68 o
   4  12   0        4.17       10.03     29.32 o
   6  12   0        7.13       27.11     29.68 o
   8  12   0       78.12      115.46     40.64 o
  10  12   0      120.53      150.38     41.05 o
  12  12   0       40.84       15.70     49.73 o
   1  13   0        4.29        7.85     60.20 o
   3  13   0       12.69       47.11     52.34 o
   5  13   0        2.13        3.94     58.30 o
 -29   1   1      146.65       69.87     40.96 o
 -27   1   1        6.89       -0.42     33.17 o
 -25   1   1      269.49      324.27     39.59 o
 -23   1   1      744.05      720.95     40.41 o
 -21   1   1        0.19      -15.48     21.51 o
 -19   1   1     1708.95     1742.61     38.02 o
 -17   1   1     2181.18     2163.16     30.34 o
 -15   1   1      784.46      801.74     19.71 o
 -13   1   1     2527.88     2167.97     28.81 o
 -11   1   1    28707.00    31312.38    207.50 o
  -9   1   1    13041.63    13139.02     92.13 o
  -7   1   1    10625.79    10693.48     70.69 o
  -5   1   1     1661.17     1737.46     17.59 o
  -3   1   1       95.39      103.98      3.90 o
  -1   1   1     8487.29     8418.27     60.00 o
   1   1   1    17585.35    17458.30    113.34 o
   3   1   1      279.00      239.34      8.17 o
   5   1   1      783.87      648.56     14.55 o
   7   1   1     4087.59     4359.50     55.88 o
   9   1   1      259.35      377.81     14.29 o
  11   1   1      896.13      735.40     19.58 o
  13   1   1      270.47      245.96     13.38 o
  15   1   1     1437.38     1292.76     24.99 o
  17   1   1      796.31      778.47     28.07 o
  19   1   1       45.36       33.09     16.39 o
  21   1   1       27.81       29.94     22.49 o
  23   1   1      176.77      222.28     32.16 o
  25   1   1      108.24      124.28     37.59 o
  27   1   1      136.91      143.16     40.96 o
 -28   2   1       35.03       48.09     56.52 o
 -26   2   1       26.06       54.45     35.24 o
 -24   2   1       84.12      102.94     34.75 o
 -22   2   1        3.09       19.16     19.42 o
 -20   2   1      165.04      182.93     22.20 o
 -18   2   1      231.79      233.36     22.77 o
 -16   2   1     1001.87      955.96     32.44 o
 -14   2   1     2163.04     2397.81     35.94 o
 -12   2   1      452.02      415.53     12.99 o
 -10   2   1     4872.20     5131.04     73.94 o
  -8   2   1     1618.04     1757.68     33.99 o
  -6   2   1      982.30     1020.46     27.52 o
  -4   2   1      848.84      777.18     23.76 o
  -2   2   1    11040.55    11129.27     84.86 o
   0   2   1    16467.01    16480.42    134.69 o
   2   2   1     4204.40     3912.57     35.46 o
   4   2   1        1.20        2.53      3.96 o
   6   2   1      346.53      252.78     15.49 o
   8   2   1     3803.68     4062.80     57.18 o
  10   2   1       15.71       30.45      7.02 o
  12   2   1     3480.52     3308.05     32.33 o
  14   2   1     5069.73     5299.57     52.83 o
  16   2   1      197.39      155.83     34.41 o
  18   2   1      954.04      874.12     38.53 o
  20   2   1     1271.50     1230.38     41.46 o
  22   2   1       13.99      -23.09     27.99 o
  24   2   1      523.19      515.73     47.79 o
  26   2   1       41.31        5.10     34.26 o
  28   2   1       22.81      -21.50     38.20 o
 -27   3   1        8.49       15.52     40.67 o
 -25   3   1       17.99       33.52     34.33 o
 -23   3   1      193.60      248.74     26.39 o
 -21   3   1       24.65       50.73     19.90 o
 -19   3   1      700.75      664.78     32.29 o
 -17   3   1      506.81      485.48     28.86 o
 -15   3   1      611.59      579.99     30.32 o
 -13   3   1      773.85      776.03     31.06 o
 -11   3   1     7744.25     8308.05    123.44 o
  -9   3   1     4175.81     4280.57     78.54 o
  -7   3   1      196.88      208.00     11.86 o
  -5   3   1     4311.71     4289.47     44.63 o
  -3   3   1     4985.52     5148.32     51.51 o
  -1   3   1        0.09       -7.93      7.93 o
   1   3   1      859.41      929.58     18.50 o
   3   3   1    17401.64    17975.15    150.90 o
   5   3   1     1779.33     1846.12     40.19 o
   7   3   1        1.38       -1.43      8.46 o
   9   3   1     4418.40     4176.16     96.33 o
  11   3   1     1033.45     1051.60     34.50 o
  13   3   1      167.32      177.43     21.12 o
  15   3   1        0.21       15.78     17.99 o
  17   3   1       39.19       77.30     21.08 o
  19   3   1     1215.98     1171.27     55.53 o
  21   3   1      181.55      160.40     27.93 o
  23   3   1       52.40       26.90     28.05 o
  25   3   1       77.93       78.83     38.54 o
  27   3   1        3.74      -36.49     36.49 o
 -28   4   1       99.32      114.07     58.86 o
 -26   4   1        2.79       -7.62     47.56 o
 -24   4   1      111.04      140.38     26.13 o
 -22   4   1      509.39      550.13     32.15 o
 -20   4   1      702.63      781.41     36.38 o
 -18   4   1      459.92      479.17     30.63 o
 -16   4   1      915.74      877.41     35.33 o
 -14   4   1      452.81      558.58     30.48 o
 -12   4   1     2895.08     2981.65     74.80 o
 -10   4   1     5391.40     5349.87    130.71 o
  -8   4   1     3792.54     3894.04    124.52 o
  -6   4   1      749.77      653.82     18.27 o
  -4   4   1      515.50      448.65     16.49 o
  -2   4   1      279.40      238.12     11.95 o
   0   4   1    15457.35    15159.61    147.06 o
   2   4   1      278.60      198.17      9.99 o
   4   4   1      140.71      143.15      9.84 o
   6   4   1     1400.12     1151.28     26.99 o
   8   4   1     2254.03     2264.33     52.37 o
  10   4   1     2261.84     2447.20     48.36 o
  12   4   1      113.06      126.42     20.32 o
  14   4   1     1962.62     1867.61     51.68 o
  16   4   1       59.13      103.06     24.84 o
  18   4   1       51.54       22.48     21.83 o
  20   4   1      177.43      177.40     28.47 o
  22   4   1        2.75        6.17     22.26 o
  24   4   1      468.40      457.10     36.28 o
  26   4   1        1.27      -32.63     34.26 o
 -27   5   1        7.46       -9.34     46.52 o
 -25   5   1      103.15       89.51     30.04 o
 -23   5   1      184.80      197.91     27.27 o
 -21   5   1      259.72      250.12     29.08 o
 -19   5   1        5.12        9.27     19.21 o
 -17   5   1      569.99      593.06     33.92 o
 -15   5   1     1115.54     1137.65     44.23 o
 -13   5   1      199.13      192.28     22.61 o
 -11   5   1      112.71      112.06     19.64 o
  -9   5   1     1126.73     1137.35     49.00 o
  -7   5   1       21.87       11.94     16.90 o
  -5   5   1      139.88      149.33     18.89 o
  -3   5   1     1034.94     1159.66     24.58 o
  -1   5   1      178.28      222.78     14.31 o
   1   5   1      278.33      207.72     14.30 o
   3   5   1       81.97       90.71      9.31 o
   5   5   1     7654.01     7588.80     79.62 o
   7   5   1     1300.42     1229.57     27.59 o
   9   5   1     1678.55     1794.06     51.33 o
  11   5   1     1698.98     1642.01     55.99 o
  13   5   1     3109.51     3142.77     64.69 o
  15   5   1       26.57       45.17     22.43 o
  17   5   1      745.57      789.67     39.54 o
  19   5   1       63.14        7.55     30.60 o
  21   5   1      148.44      128.83     26.36 o
  23   5   1      130.93      168.84     29.65 o
  25   5   1       25.18       54.51     37.12 o
 -26   6   1      119.40       90.05     42.31 o
 -24   6   1      111.12      153.26     31.98 o
 -22   6   1        9.43       14.66     24.86 o
 -20   6   1       17.55       15.43     22.27 o
 -18   6   1     1588.49     1485.66     55.63 o
 -16   6   1      500.13      490.06     42.69 o
 -14   6   1     3726.50     3753.41     76.82 o
 -12   6   1     3133.38     3043.72     88.19 o
 -10   6   1     1701.40     1610.59     52.84 o
  -8   6   1     1104.06     1155.48     27.86 o
  -6   6   1     2282.11     2326.59     39.71 o
  -4   6   1     2306.77     2248.94     37.82 o
  -2   6   1     6362.25     6583.08     82.58 o
   0   6   1     2875.20     3106.87     46.79 o
   2   6   1     2548.00     2414.80     57.57 o
   4   6   1    13165.43    13127.49    114.85 o
   6   6   1       77.97       60.17     19.26 o
   8   6   1     2534.35     2562.41     44.48 o
  10   6   1     1676.44     1696.68     54.23 o
  12   6   1      264.10      242.63     32.88 o
  14   6   1      353.05      310.14     34.33 o
  16   6   1       26.96       -1.22     24.82 o
  18   6   1      666.41      580.28     45.19 o
  20   6   1      313.68      405.32     49.17 o
  22   6   1        8.41      -14.94     24.02 o
  24   6   1      111.11      102.17     31.36 o
 -25   7   1       14.98       47.67     32.81 o
 -23   7   1      111.28      132.84     37.87 o
 -21   7   1       59.24       -3.64     30.04 o
 -19   7   1        0.33      -16.28     24.55 o
 -17   7   1      187.03      197.71     32.90 o
 -15   7   1      450.61      432.82     34.31 o
 -13   7   1      124.63      260.82     29.65 o
 -11   7   1      999.32     1059.97     43.77 o
  -9   7   1       12.89       88.58     24.12 o
  -7   7   1       49.70       34.85     19.28 o
  -5   7   1     2163.22     1977.16     40.53 o
  -3   7   1        5.23      -12.68     12.68 o
  -1   7   1      152.92      107.22     14.50 o
   1   7   1     1499.52     1435.49     33.99 o
   3   7   1      587.73      590.79     21.62 o
   5   7   1      122.53      120.59     16.28 o
   7   7   1       85.50      120.82     18.21 o
   9   7   1      362.63      358.52     32.08 o
  11   7   1      868.89      983.82     48.35 o
  13   7   1      825.54      828.09     57.00 o
  15   7   1       22.07       36.61     26.66 o
  17   7   1       98.80       69.05     34.16 o
  19   7   1      319.91      294.62     35.45 o
  21   7   1        0.09       18.96     27.61 o
  23   7   1       20.88       43.01     33.52 o
 -22   8   1       96.35       68.40     37.13 o
 -20   8   1       63.42       55.68     39.31 o
 -18   8   1       23.55       24.67     28.91 o
 -16   8   1      364.17      329.54     42.31 o
 -14   8   1      172.08      118.85     27.62 o
 -12   8   1       98.13       77.10     24.03 o
 -10   8   1      234.01      234.33     49.86 o
  -8   8   1      139.51      108.45     27.91 o
  -6   8   1      221.42      219.02     21.34 o
  -4   8   1      111.91       91.08     15.60 o
  -2   8   1      606.51      615.40     23.97 o
   0   8   1      249.57      230.06     19.56 o
   2   8   1       11.81       13.76     12.80 o
   4   8   1     2972.97     2909.41     46.89 o
   6   8   1      210.34      215.71     23.15 o
   8   8   1      104.97      111.52     38.62 o
  10   8   1        5.86       -4.43     20.72 o
  12   8   1       17.09       -3.81     24.52 o
  14   8   1     1028.82     1004.29     83.73 o
  16   8   1      304.89      288.07     35.10 o
  18   8   1       24.96       -8.79     24.75 o
  20   8   1       10.57       18.01     31.59 o
  22   8   1       47.22       47.25     50.62 o
 -21   9   1       51.80       13.09     57.58 o
 -19   9   1        3.71       42.18     32.35 o
 -17   9   1       56.09       63.56     37.19 o
 -15   9   1      192.34      250.18     39.16 o
 -13   9   1      182.71      232.54     61.16 o
 -11   9   1        3.59       33.54     27.58 o
  -9   9   1       34.41       39.45     22.19 o
  -7   9   1        0.25       -9.17     17.58 o
  -5   9   1        8.56       15.29     16.27 o
  -3   9   1      425.13      404.75     25.13 o
  -1   9   1      311.52      325.50     21.01 o
   1   9   1      900.22      816.16     48.51 o
   3   9   1       17.97       -7.55     13.19 o
   5   9   1       53.86       64.55     22.26 o
   7   9   1       60.75       97.99     24.96 o
   9   9   1      603.28      543.21     44.14 o
  11   9   1      465.04      468.29     40.62 o
  13   9   1     1029.37     1016.88     49.54 o
  15   9   1       33.69       22.93     28.29 o
  17   9   1       71.07      123.01     34.95 o
  19   9   1      213.46      255.28     43.87 o
  21   9   1      146.02       83.75     62.81 o
 -18  10   1       31.92       99.45     60.20 o
 -16  10   1        0.18       -0.39     33.75 o
 -14  10   1       22.45       38.28     30.10 o
 -12  10   1      298.11      268.95     39.70 o
 -10  10   1       53.25        6.17     25.79 o
  -8  10   1      205.97      186.50     27.64 o
  -6  10   1       99.57       95.25     24.78 o
  -4  10   1       16.45      -11.41     17.47 o
  -2  10   1      486.82      530.36     24.57 o
   0  10   1      701.16      585.57     27.82 o
   2  10   1       49.59       40.07     22.60 o
   4  10   1       12.16        5.01     20.83 o
   6  10   1       49.59        9.78     22.00 o
   8  10   1      380.49      397.75     39.65 o
  10  10   1      189.54      176.00     31.06 o
  12  10   1      391.97      368.85     56.23 o
  14  10   1      133.66      175.11     64.83 o
  16  10   1       85.98      100.93     37.69 o
  18  10   1       24.85       99.45     60.20 o
 -15  11   1       26.90       23.55     52.34 o
 -13  11   1       13.62       31.84     36.29 o
 -11  11   1      230.42      259.21     63.52 o
  -9  11   1       27.33       58.18     31.94 o
  -7  11   1       21.53       60.00     31.27 o
  -5  11   1      149.73      146.74     29.21 o
  -3  11   1      436.50      396.94     30.19 o
  -1  11   1      184.05      150.63     20.45 o
   1  11   1       39.61       49.21     19.36 o
   3  11   1       30.83        6.35     20.58 o
   5  11   1       51.96       66.61     26.36 o
   7  11   1       21.80      -19.60     23.99 o
   9  11   1       60.45       29.84     30.38 o
  11  11   1       59.89       91.22     33.48 o
  13  11   1       59.43       56.82     35.05 o
  15  11   1        0.29       88.99     57.58 o
 -12  12   1        0.89       39.26     52.34 o
 -10  12   1       34.35       -4.07     51.54 o
  -8  12   1        0.44      -27.02     27.02 o
  -6  12   1        1.79       17.61     32.12 o
  -4  12   1        4.25        0.61     26.66 o
  -2  12   1        7.53       15.51     28.49 o
   0  12   1       52.64       91.27     28.34 o
   2  12   1       92.53       65.81     26.66 o
   4  12   1        9.47       35.23     28.19 o
   6  12   1       39.34       39.22     37.62 o
   8  12   1       30.95       -1.78     30.59 o
  10  12   1       16.14       36.91     37.57 o
  12  12   1        0.24      -13.09     52.34 o
  -5  13   1       39.74       17.08     33.91 o
  -3  13   1      177.24      198.91     62.81 o
  -1  13   1       67.81       45.05     42.06 o
   3  13   1       44.48       53.25     68.05 o
   5  13   1       61.70       15.45     33.48 o
 -28   0   2       41.36       44.49     42.56 o
 -26   0   2       62.00       62.51     41.88 o
 -24   0   2      665.76      654.93     77.21 o
 -22   0   2     1564.35     1509.65     74.93 o
 -20   0   2     1996.48     1972.02     79.58 o
 -18   0   2      305.36      278.20     21.09 o
 -16   0   2        0.14      -11.65     14.51 o
 -14   0   2        3.20        1.94      9.81 o
 -12   0   2     6094.40     6957.84     76.02 o
 -10   0   2    13269.60    13439.09    123.65 o
  -8   0   2     6956.73     6850.64     68.21 o
  -6   0   2    17204.63    17467.10    147.98 o
  -4   0   2    11405.00    11120.50     87.67 o
  -2   0   2     2273.21     2267.33     21.28 o
   0   0   2    14297.25    13551.61    617.58 o
   2   0   2    17270.92    16326.50    173.10 o
   4   0   2     4315.19     4196.80     56.23 o
   6   0   2     7254.80     7108.31     90.35 o
   8   0   2        0.57       17.72      8.70 o
  10   0   2    38490.05    41562.47    479.07 o
  12   0   2     3051.78     2974.03     58.42 o
  14   0   2      212.99      223.85     29.90 o
  16   0   2        0.04       -0.96     15.58 o
  18   0   2      755.70      669.06     60.68 o
  20   0   2      389.16      316.10     43.23 o
  22   0   2       74.69      123.78     40.59 o
  24   0   2        3.32      -37.11     44.49 o
  26   0   2        0.75      -31.88     40.21 o
  28   0   2        0.24      -68.05     68.05 o
 -29   1   2       34.04        7.09     37.19 o
 -27   1   2       32.91      -13.24     35.20 o
 -25   1   2      398.98      364.48     44.95 o
 -23   1   2      380.57      437.41     34.33 o
 -21   1   2       49.51       72.10     17.45 o
 -19   1   2      565.16      613.65     25.25 o
 -17   1   2      506.94      477.68     18.32 o
 -15   1   2     2346.69     2338.45     32.33 o
 -13   1   2     3978.20     3872.81     41.68 o
 -11   1   2     1640.03     1621.14     24.88 o
  -9   1   2     8809.52     9405.39     71.33 o
  -7   1   2     9866.47    10468.67     70.14 o
  -5   1   2    39741.35    40542.34    231.75 o
  -3   1   2    17773.47    18182.49    135.19 o
  -1   1   2     2068.00     2387.31     18.52 o
   1   1   2    18471.86    18510.24    139.08 o
   3   1   2    11241.37    10869.58     79.25 o
   5   1   2    21516.73    22294.39    167.85 o
   7   1   2     7386.85     7400.86     60.97 o
   9   1   2    13029.47    14491.59    120.61 o
  11   1   2    26020.01    27246.64    214.31 o
  13   1   2      144.18      109.24     11.83 o
  15   1   2       30.90       49.54     15.61 o
  17   1   2     1047.16     1028.04     35.17 o
  19   1   2       15.97        7.69     16.06 o
  21   1   2       84.29       34.59     25.02 o
  23   1   2      127.93      107.38     35.17 o
  25   1   2      111.02       49.27     36.07 o
  27   1   2        9.47      -15.06     44.26 o
 -28   2   2       27.00       16.47     37.53 o
 -26   2   2        2.42      -30.70     30.70 o
 -24   2   2       18.76       23.62     29.92 o
 -22   2   2      402.31      396.03     26.53 o
 -20   2   2      414.40      427.39     27.51 o
 -18   2   2      517.43      553.24     37.41 o
 -16   2   2       40.61       46.92     14.23 o
 -14   2   2      496.15      543.80     18.57 o
 -12   2   2       69.16       30.77      8.28 o
 -10   2   2     6309.15     7329.69    120.54 o
  -8   2   2     7112.75     7055.95     70.52 o
  -6   2   2      647.66      680.99     33.71 o
  -4   2   2    33338.86    33645.29    245.34 o
  -2   2   2     4263.29     4090.64     47.99 o
   0   2   2     7190.95     7172.57     64.25 o
   2   2   2     3968.30     4228.25     36.38 o
   4   2   2     3536.42     3464.04     34.55 o
   6   2   2     1367.51     1560.69     20.77 o
   8   2   2     1204.10     1319.83     25.36 o
  10   2   2     3059.83     3372.53     39.14 o
  12   2   2      236.02      320.24     20.82 o
  14   2   2     7459.16     7559.98     76.32 o
  16   2   2        7.43       18.98     18.62 o
  18   2   2      116.01       91.12     22.08 o
  20   2   2      454.63      391.12     31.26 o
  22   2   2      178.39      192.97     59.39 o
  24   2   2       13.13      -25.11     29.19 o
  26   2   2       19.75       37.81     36.75 o
  28   2   2       15.06       -3.86     39.66 o
 -27   3   2      206.26      185.51     42.57 o
 -25   3   2       18.58       33.40     32.42 o
 -23   3   2      667.71      757.14     34.95 o
 -21   3   2      343.96      357.18     25.72 o
 -19   3   2      226.94      250.66     24.64 o
 -17   3   2     3741.11     3797.04     71.66 o
 -15   3   2        0.23       -7.45     14.50 o
 -13   3   2     1343.15     1312.45     36.18 o
 -11   3   2    20750.13    20871.19    253.86 o
  -9   3   2      595.84      671.80     24.18 o
  -7   3   2       95.65       73.65     12.47 o
  -5   3   2     4466.15     4343.61     45.54 o
  -3   3   2        8.44       -3.35      7.33 o
  -1   3   2    14965.59    14742.42    126.18 o
   1   3   2     1583.01     1653.82     31.17 o
   3   3   2     2934.59     2917.53     36.89 o
   5   3   2     1922.69     1990.97     24.86 o
   7   3   2     3330.50     3177.04     33.80 o
   9   3   2      342.34      306.42     20.08 o
  11   3   2     8909.36     9238.78    114.15 o
  13   3   2     1022.28      962.91     35.62 o
  15   3   2     6067.68     6025.08     94.96 o
  17   3   2     2077.79     2076.56     58.55 o
  19   3   2      117.51      177.10     27.36 o
  21   3   2       64.93       37.43     22.81 o
  23   3   2      209.28      220.83     32.87 o
  25   3   2       19.28      -33.17     33.17 o
  27   3   2       81.65      -33.84     37.59 o
 -28   4   2      262.08      296.85     61.48 o
 -26   4   2      121.43      117.78     40.57 o
 -24   4   2      348.17      361.79     30.21 o
 -22   4   2       17.64       16.94     19.56 o
 -20   4   2        1.41       -6.14     29.59 o
 -18   4   2     2718.11     2643.27     57.97 o
 -16   4   2      858.03      832.19     36.91 o
 -14   4   2      859.62      942.42     34.20 o
 -12   4   2     3171.46     3064.83     56.87 o
 -10   4   2     5522.58     5663.43     91.61 o
  -8   4   2     1180.37     1224.46     18.95 o
  -6   4   2     5719.69     5511.86     66.59 o
  -4   4   2     3837.13     4024.89     46.00 o
  -2   4   2     1755.61     1842.62     29.13 o
   0   4   2    20468.21    21217.84    179.08 o
   2   4   2     1902.29     1874.82     27.28 o
   4   4   2     6616.86     6767.83     71.06 o
   6   4   2     6139.12     5894.02     64.00 o
   8   4   2     1094.95     1091.25     29.20 o
  10   4   2     6313.59     6136.81     84.79 o
  12   4   2     5835.20     5469.78     84.32 o
  14   4   2      803.72      804.64     37.48 o
  16   4   2     6083.85     6261.28    101.31 o
  18   4   2     2361.68     2459.01     64.74 o
  20   4   2        6.28      -19.40     19.40 o
  22   4   2      929.16     1041.92     44.46 o
  24   4   2      889.05      963.27     46.39 o
  26   4   2        1.06       67.54     40.76 o
 -27   5   2       21.45      -24.95     52.34 o
 -25   5   2      138.25      122.57     33.19 o
 -23   5   2       86.34       81.84     23.89 o
 -21   5   2        3.74        1.45     19.78 o
 -19   5   2       29.84       36.89     21.70 o
 -17   5   2       42.92        6.52     18.77 o
 -15   5   2     1714.68     1691.27     46.61 o
 -13   5   2      959.44      961.46     34.11 o
 -11   5   2     1833.68     1761.29     52.13 o
  -9   5   2      413.45      514.44     16.80 o
  -7   5   2     8786.60     8820.91    100.70 o
  -5   5   2     4916.11     4745.31     63.25 o
  -3   5   2      932.44     1004.25     24.13 o
  -1   5   2     6460.99     6635.55     72.02 o
   1   5   2    10407.56    10568.13    102.61 o
   3   5   2     1162.54     1205.02     24.05 o
   5   5   2     2836.67     2675.10     41.68 o
   7   5   2      712.69      620.95     21.70 o
   9   5   2      235.37      285.18     25.44 o
  11   5   2     2113.22     1883.05     47.34 o
  13   5   2      140.73      147.76     23.03 o
  15   5   2      640.21      600.37     35.84 o
  17   5   2      123.85      104.69     25.55 o
  19   5   2        0.03      -21.12     21.12 o
  21   5   2      143.07      148.22     36.81 o
  23   5   2       59.61      110.40     27.50 o
  25   5   2       19.63       34.85     29.12 o
 -26   6   2        3.45        1.76     47.60 o
 -24   6   2      114.98       92.60     29.59 o
 -22   6   2       77.65       52.11     25.56 o
 -20   6   2        0.52        2.60     20.68 o
 -18   6   2      290.60      320.93     33.71 o
 -16   6   2      908.51      845.86     41.93 o
 -14   6   2       10.47       66.18     26.60 o
 -12   6   2      842.10      816.63     43.44 o
 -10   6   2      619.50      558.95     30.89 o
  -8   6   2       67.78       37.74     10.43 o
  -6   6   2       15.07      -10.46     12.83 o
  -4   6   2      313.36      287.53     15.21 o
  -2   6   2      480.74      433.77     26.50 o
   0   6   2      143.73       93.48     14.32 o
   2   6   2      783.84      748.02     23.68 o
   4   6   2      214.06      166.49     17.17 o
   6   6   2      548.59      497.27     22.25 o
   8   6   2      311.11      352.03     25.25 o
  10   6   2      366.44      445.28     59.92 o
  12   6   2       13.55       -2.62     20.44 o
  14   6   2      501.27      509.13     39.79 o
  16   6   2       31.95       17.88     26.33 o
  18   6   2        5.88        5.17     24.00 o
  20   6   2       49.14       40.80     27.21 o
  22   6   2       22.82       12.97     25.07 o
  24   6   2        0.45        6.62     27.27 o
 -25   7   2       18.84        6.01     32.77 o
 -23   7   2        0.09       43.35     33.04 o
 -21   7   2      132.97      134.00     33.48 o
 -19   7   2      264.03      370.36     43.49 o
 -17   7   2        0.03       31.83     31.85 o
 -15   7   2     1005.05     1017.46     45.38 o
 -13   7   2     2890.89     2688.14     65.59 o
 -11   7   2       78.88       54.86     22.39 o
  -9   7   2     3821.68     3568.27     69.78 o
  -7   7   2        8.93      -11.55     11.55 o
  -5   7   2      229.47      214.80     16.01 o
  -3   7   2      212.18      214.11     16.85 o
  -1   7   2      326.48      364.24     19.52 o
   1   7   2      168.59      176.07     21.01 o
   3   7   2       47.33       47.60     12.62 o
   5   7   2        0.48        6.76     14.06 o
   7   7   2      125.01      148.50     18.07 o
   9   7   2      112.73       94.70     24.52 o
  11   7   2       33.20       15.80     24.08 o
  13   7   2      628.92      605.41     41.58 o
  15   7   2      245.16      278.08     35.51 o
  17   7   2      290.20      272.36     37.72 o
  19   7   2        1.80        7.50     32.49 o
  21   7   2       30.64       35.33     29.24 o
  23   7   2        3.67       32.22     35.22 o
 -22   8   2       45.22       87.71     37.02 o
 -20   8   2        1.96       -0.08     30.31 o
 -18   8   2       30.11       37.24     29.41 o
 -16   8   2      100.84      110.06     33.04 o
 -14   8   2      636.52      669.77     41.10 o
 -12   8   2      595.71      569.65     36.60 o
 -10   8   2      176.03      237.49     27.94 o
  -8   8   2      220.92      187.80     26.07 o
  -6   8   2      108.84       91.35     24.38 o
  -4   8   2     1116.34     1041.31     30.18 o
  -2   8   2       16.77       31.29     14.30 o
   0   8   2     1210.71     1165.57     33.34 o
   2   8   2      664.29      627.53     23.72 o
   4   8   2        0.01      -13.34     13.34 o
   6   8   2       47.08       58.44     18.53 o
   8   8   2       20.14       25.47     20.72 o
  10   8   2      548.93      642.25     41.23 o
  12   8   2       12.59        8.54     24.78 o
  14   8   2      288.77      354.68     57.07 o
  16   8   2      394.89      394.13     42.09 o
  18   8   2      165.92      147.47     31.72 o
  20   8   2        6.91      -14.36     27.61 o
  22   8   2        9.29       14.36     33.48 o
 -21   9   2       10.60       47.11     62.81 o
 -19   9   2       18.36       55.68     34.13 o
 -17   9   2      105.70      111.06     36.32 o
 -15   9   2        8.29       54.51     29.92 o
 -13   9   2       66.56       80.83     31.27 o
 -11   9   2      671.65      751.74     40.72 o
  -9   9   2       95.13       92.67     23.28 o
  -7   9   2        0.02       -6.67     18.71 o
  -5   9   2       27.07       26.79     14.60 o
  -3   9   2       14.78       12.34     12.74 o
  -1   9   2      568.49      559.04     26.76 o
   1   9   2      658.82      600.75     27.10 o
   3   9   2       12.82       39.27     14.17 o
   5   9   2      674.87      659.23     39.23 o
   7   9   2      466.68      450.39     36.07 o
   9   9   2       41.79       81.75     26.35 o
  11   9   2        4.52        3.90     26.00 o
  13   9   2      355.63      309.49     39.53 o
  15   9   2        0.45      -13.81     25.73 o
  17   9   2      281.92      261.96     41.65 o
  19   9   2        0.49      -12.27     52.24 o
 -18  10   2      125.76      229.95     54.05 o
 -16  10   2      230.13      196.58     40.78 o
 -14  10   2       75.85      122.64     34.92 o
 -12  10   2       44.48       92.20     32.14 o
 -10  10   2        0.07       -4.75     24.64 o
  -8  10   2       24.30       47.27     23.21 o
  -6  10   2      664.29      689.12     38.54 o
  -4  10   2      342.95      403.45     27.13 o
  -2  10   2      197.72      218.97     19.45 o
   0  10   2      166.21      177.59     20.80 o
   2  10   2       46.56       27.32     14.95 o
   4  10   2      381.91      435.66     36.49 o
   6  10   2       17.82       25.47     24.12 o
   8  10   2        0.05      -23.32     23.32 o
  10  10   2       73.10       61.76     26.84 o
  12  10   2        6.51       -1.53     26.56 o
  14  10   2       10.11       35.28     32.09 o
  16  10   2        3.95       56.89     60.91 o
  18  10   2       59.36      123.01     62.81 o
 -15  11   2        6.97       20.94     49.73 o
 -13  11   2       21.23       61.50     34.34 o
 -11  11   2       56.47       -0.44     42.05 o
  -9  11   2       69.68       88.67     32.69 o
  -7  11   2      195.37      196.63     36.77 o
  -5  11   2      683.50      734.19     51.49 o
  -3  11   2       36.58       43.17     25.52 o
  -1  11   2      116.54      137.20     23.29 o
   1  11   2      251.18      298.65     28.35 o
   3  11   2        0.03      -15.26     22.36 o
   5  11   2       44.51       36.80     27.62 o
   7  11   2       27.81       22.48     31.73 o
   9  11   2       38.81       74.27     27.64 o
  11  11   2      175.97      265.93     43.01 o
  13  11   2       63.75      110.63     36.47 o
  15  11   2        8.69       31.41     54.96 o
 -12  12   2       35.10       39.26     54.96 o
 -10  12   2       64.59      119.85     49.48 o
  -8  12   2       68.86       89.60     34.34 o
  -6  12   2       20.24       21.21     31.38 o
  -4  12   2        2.56       19.45     26.89 o
  -2  12   2       46.23       49.82     27.07 o
   0  12   2      175.80      153.17     35.61 o
   2  12   2        0.02      -13.59     26.38 o
   4  12   2       67.19       80.75     29.07 o
   6  12   2       87.61       41.15     32.11 o
   8  12   2        4.39       -7.48     32.69 o
  10  12   2        7.05      -22.06     32.14 o
  -5  13   2       16.70       47.65     60.95 o
  -3  13   2        6.55       13.15     58.89 o
  -1  13   2       63.23        2.14     40.21 o
   1  13   2       11.21       -7.02     42.76 o
   3  13   2        7.22      -11.23     43.95 o
 -29   1   3       21.22      -16.11     35.74 o
 -27   1   3      103.66      162.85     31.86 o
 -25   1   3       44.45       22.85     25.39 o
 -23   1   3        0.27        0.79     23.62 o
 -21   1   3      257.95      261.38     20.06 o
 -19   1   3      455.86      478.95     23.10 o
 -17   1   3        0.11        2.46     12.43 o
 -15   1   3     1053.67     1145.47     24.00 o
 -13   1   3       59.28       37.63     10.12 o
 -11   1   3      128.40      218.80     49.56 o
  -9   1   3      400.95      553.10     14.12 o
  -7   1   3     5223.36     5457.91     35.73 o
  -5   1   3     1747.93     1809.91     17.05 o
  -3   1   3    84350.03    85736.29    574.73 o
  -1   1   3    17795.99    17003.45    111.57 o
   1   1   3     1345.96     1422.99     16.86 o
   3   1   3     7352.29     7437.02     53.99 o
   5   1   3     7978.80     8280.53     71.20 o
   7   1   3     9139.30     9340.21     89.77 o
   9   1   3     2467.04     2529.19     36.82 o
  11   1   3     1212.32     1376.30     27.39 o
  13   1   3        4.97        1.53      9.72 o
  15   1   3       44.05       41.01     11.99 o
  17   1   3      303.50      342.39     24.02 o
  19   1   3      378.36      355.16     25.81 o
  21   1   3       42.76        3.00     28.01 o
  23   1   3       54.66       49.59     34.09 o
  25   1   3       93.55      161.98     39.66 o
  27   1   3        0.79      -36.81     36.81 o
 -28   2   3       70.39       68.93     38.54 o
 -26   2   3       23.40       23.06     32.12 o
 -24   2   3      784.73      801.69     52.28 o
 -22   2   3      202.48      163.53     21.56 o
 -20   2   3      290.72      242.23     30.04 o
 -18   2   3      180.82      141.93     20.95 o
 -16   2   3       44.10       14.15     12.31 o
 -14   2   3      300.47      321.70     14.01 o
 -12   2   3      167.17      114.97      8.36 o
 -10   2   3    20920.34    22759.48    153.53 o
  -8   2   3     6486.26     6618.70     64.77 o
  -6   2   3    24018.05    23705.58    165.39 o
  -4   2   3        3.46       10.63      5.74 o
  -2   2   3    32117.86    30752.96    225.67 o
   0   2   3   242476.14   236018.00   1851.10 o
   2   2   3    50307.09    51210.78    371.56 o
   4   2   3     2468.92     2477.74     23.92 o
   6   2   3     4286.74     4241.50     38.99 o
   8   2   3      183.36      213.90      9.06 o
  10   2   3     9389.47     9511.50    126.46 o
  12   2   3     3274.64     3053.22     45.28 o
  14   2   3      331.06      327.81     18.04 o
  16   2   3       16.93       -7.47     17.71 o
  18   2   3        6.08       16.10     18.75 o
  20   2   3      594.95      513.08     34.49 o
  22   2   3      319.38      350.14     42.09 o
  24   2   3       83.62       56.23     33.72 o
  26   2   3        0.78      -26.77     47.02 o
 -29   3   3      210.68      381.27     63.67 o
 -27   3   3        0.17       -3.12     34.33 o
 -25   3   3      373.58      423.56     44.62 o
 -23   3   3       23.49       18.64     19.71 o
 -21   3   3        3.26       31.39     18.50 o
 -19   3   3       44.59       19.93     17.36 o
 -17   3   3       37.12       23.75     17.13 o
 -15   3   3      153.98      112.14     16.78 o
 -13   3   3     6289.40     6043.73     76.82 o
 -11   3   3      614.89      660.21     24.91 o
  -9   3   3      476.55      773.54     35.89 o
  -7   3   3       46.14      102.07     10.01 o
  -5   3   3      920.16      900.99     19.00 o
  -3   3   3     4468.40     4296.87     46.46 o
  -1   3   3    52214.53    51408.12    403.16 o
   1   3   3    11461.81    11473.28     94.03 o
   3   3   3     1952.75     1927.71     33.62 o
   5   3   3     3242.47     3295.30     40.58 o
   7   3   3      102.50       93.59      7.60 o
   9   3   3     6445.79     6444.50     70.99 o
  11   3   3      194.97      185.88     19.30 o
  13   3   3      453.19      367.72     26.52 o
  15   3   3     4993.65     4961.96     85.49 o
  17   3   3       11.64       -1.08     20.08 o
  19   3   3     1516.15     1455.92     52.14 o
  21   3   3      404.36      402.89     34.77 o
  23   3   3       60.84       49.70     36.63 o
  25   3   3      131.67      140.57     42.57 o
  27   3   3       52.73       53.88     41.05 o
 -28   4   3        3.60      -27.19     44.64 o
 -26   4   3       42.31      -20.57     33.98 o
 -24   4   3      335.33      442.08     31.98 o
 -22   4   3       29.69       34.65     20.04 o
 -20   4   3     3551.42     3486.07     68.28 o
 -18   4   3     1082.42     1063.83     38.84 o
 -16   4   3       45.31       27.41     17.68 o
 -14   4   3      732.57      723.52     29.41 o
 -12   4   3      129.01       84.59     17.88 o
 -10   4   3     1133.76     1246.58     28.57 o
  -8   4   3     1759.49     1832.30     26.74 o
  -6   4   3      250.23      255.88     13.15 o
  -4   4   3     8326.26     8245.35     73.05 o
  -2   4   3       84.15      150.38     10.06 o
   0   4   3      383.61      488.79     18.26 o
   2   4   3     3923.31     3980.94     44.25 o
   4   4   3    14118.10    13776.20    126.05 o
   6   4   3      200.05      230.98     15.11 o
   8   4   3       20.78       15.24      6.03 o
  10   4   3     1238.39     1203.44     37.78 o
  12   4   3      805.74      804.42     34.17 o
  14   4   3     7874.06     7605.55    110.47 o
  16   4   3      672.51      674.46     36.97 o
  18   4   3     1180.57     1237.63     50.62 o
  20   4   3       99.58      118.65     31.73 o
  22   4   3      481.23      505.68     40.84 o
  24   4   3        1.02       43.67     38.45 o
  26   4   3      247.57      297.12     51.78 o
 -27   5   3       18.78        7.54     45.87 o
 -25   5   3       34.88       28.32     26.54 o
 -23   5   3      194.16      160.75     25.61 o
 -21   5   3        1.52        8.34     19.88 o
 -19   5   3     1497.02     1523.83     48.14 o
 -17   5   3      171.30      176.58     23.46 o
 -15   5   3       33.44       19.86     19.02 o
 -13   5   3     2725.43     2656.30     52.32 o
 -11   5   3     2021.27     2144.58     50.48 o
  -9   5   3     3319.77     3287.40     46.75 o
  -7   5   3     4813.55     4872.15     60.55 o
  -5   5   3     1650.43     1617.04     31.19 o
  -3   5   3     5332.97     5450.06     63.20 o
  -1   5   3    10275.66    10199.76    100.11 o
   1   5   3     5536.94     5449.63     63.29 o
   3   5   3       18.00       37.57     10.22 o
   5   5   3     3107.02     3051.58     45.41 o
   7   5   3      323.83      359.74     17.68 o
   9   5   3     1002.99      901.06     28.36 o
  11   5   3      919.58      856.54     35.23 o
  13   5   3      652.55      626.87     34.61 o
  15   5   3     1949.28     1831.51     55.25 o
  17   5   3       60.38       47.31     35.51 o
  19   5   3      348.77      345.71     35.06 o
  21   5   3       21.39       -9.12     26.45 o
  23   5   3       81.76       56.44     26.74 o
  25   5   3       76.75      148.68     45.77 o
 -26   6   3       17.61       22.31     47.22 o
 -24   6   3       15.76       24.16     28.06 o
 -22   6   3        7.71       21.13     24.51 o
 -20   6   3      540.79      542.34     32.53 o
 -18   6   3      978.43      991.56     45.52 o
 -16   6   3        0.23      -10.08     20.22 o
 -14   6   3     3981.71     3954.37     96.33 o
 -12   6   3     1220.38     1116.14     42.15 o
 -10   6   3      939.25      901.81     36.77 o
  -8   6   3      121.90      120.51     16.50 o
  -6   6   3        8.54       -2.82     10.64 o
  -4   6   3     1053.54     1122.03     25.47 o
  -2   6   3       50.33       50.66     14.94 o
   0   6   3     1048.66     1147.77     38.09 o
   2   6   3     2316.39     2188.93     35.82 o
   4   6   3       73.15       17.17     12.91 o
   6   6   3      535.19      563.06     23.18 o
   8   6   3      845.94      884.59     35.07 o
  10   6   3      916.34      989.08     43.85 o
  12   6   3      562.96      577.01     40.06 o
  14   6   3      379.68      343.76     35.59 o
  16   6   3       36.63      -14.94     22.03 o
  18   6   3        0.78      -25.86     25.86 o
  20   6   3      371.18      371.95     50.53 o
  22   6   3       14.20        1.58     25.36 o
  24   6   3       13.20      -24.89     30.23 o
 -25   7   3        0.15      -13.69     36.27 o
 -23   7   3       24.94       32.63     31.59 o
 -21   7   3       20.78       39.55     29.84 o
 -19   7   3       77.04       82.86     31.86 o
 -17   7   3     1023.06      930.36     90.98 o
 -15   7   3      138.52      124.24     27.37 o
 -13   7   3       28.59       84.47     23.49 o
 -11   7   3      219.74      165.20     40.51 o
  -9   7   3      584.67      534.98     31.57 o
  -7   7   3      811.18      738.16     27.01 o
  -5   7   3      842.15      785.74     24.45 o
  -3   7   3      100.12       90.72     13.73 o
  -1   7   3      249.82      210.77     17.13 o
   1   7   3        9.93        4.14     12.10 o
   3   7   3     2764.14     2721.15     40.58 o
   5   7   3       41.55       52.04     17.83 o
   7   7   3       61.25       41.53     16.57 o
   9   7   3      972.04     1015.49     46.13 o
  11   7   3     2212.24     2163.61    108.15 o
  13   7   3        6.23       24.16     24.08 o
  15   7   3       86.05       91.75     30.97 o
  17   7   3      468.32      511.45     45.53 o
  19   7   3       95.98       24.99     30.56 o
  21   7   3      169.90      116.19     33.05 o
  23   7   3       13.65       -3.79     42.69 o
 -22   8   3        1.68        1.03     54.53 o
 -20   8   3       18.74       51.55     38.43 o
 -18   8   3       22.45       27.06     45.44 o
 -16   8   3      507.98      529.21     47.99 o
 -14   8   3      186.93      170.90     31.48 o
 -12   8   3     1417.79     1396.35     74.06 o
 -10   8   3     2771.32     2658.51     64.55 o
  -8   8   3     1504.78     1386.87     47.25 o
  -6   8   3      257.00      219.97     19.69 o
  -4   8   3     1583.32     1469.43     35.20 o
  -2   8   3       60.86       50.16     14.85 o
   0   8   3     1023.55      960.23     31.46 o
   2   8   3       32.20      -14.71     14.71 o
   4   8   3       40.72       30.16     16.44 o
   6   8   3        2.94      -18.93     18.93 o
   8   8   3      169.59      167.43     28.98 o
  10   8   3      303.78      349.45     35.11 o
  12   8   3      386.13      342.68     37.34 o
  14   8   3      100.25      114.45     31.58 o
  16   8   3       64.32       54.18     31.39 o
  18   8   3      135.61      129.43     35.22 o
  20   8   3        3.72        1.91     28.60 o
  22   8   3       21.18       34.02     60.20 o
 -21   9   3       70.14       86.37     62.81 o
 -19   9   3       25.56       38.98     33.38 o
 -17   9   3        0.22      -21.70     28.56 o
 -15   9   3        0.17      -22.04     36.75 o
 -13   9   3      285.41      384.93     40.13 o
 -11   9   3        0.07       27.21     24.66 o
  -9   9   3      503.20      472.10     33.53 o
  -7   9   3      221.67      175.28     25.03 o
  -5   9   3      388.39      361.67     19.82 o
  -3   9   3        4.29        0.28     13.24 o
  -1   9   3      277.78      288.52     21.76 o
   1   9   3        0.04      -12.74     12.74 o
   3   9   3      243.09      184.31     18.91 o
   5   9   3      278.78      348.73     48.88 o
   7   9   3      255.25      313.90     38.21 o
   9   9   3      544.07      579.03     43.95 o
  11   9   3      754.30      834.17     49.56 o
  13   9   3       20.30       -2.55     48.10 o
  15   9   3      122.79       61.44     30.56 o
  17   9   3      209.91      212.38     35.51 o
  19   9   3        1.10       19.76     34.95 o
 -18  10   3        4.76       57.28     34.34 o
 -16  10   3        7.07       12.72     31.47 o
 -14  10   3       48.42       39.70     30.78 o
 -12  10   3      121.29       83.75     31.80 o
 -10  10   3        8.35       -9.10     25.41 o
  -8  10   3      126.77      132.28     29.92 o
  -6  10   3      222.41      252.64     36.67 o
  -4  10   3       14.53       11.87     18.40 o
  -2  10   3        0.99       -9.84     15.71 o
   0  10   3      185.40      214.23     19.59 o
   2  10   3       48.79       65.34     18.56 o
   4  10   3      158.19       85.44     26.88 o
   6  10   3       30.60       27.26     24.82 o
   8  10   3      157.33      145.86     31.53 o
  10  10   3      214.74      217.37     36.39 o
  12  10   3       69.85       39.33     37.65 o
  14  10   3       40.73       89.29     32.57 o
  16  10   3        2.08        4.38     46.06 o
  18  10   3       24.79       44.49     57.58 o
 -15  11   3        0.16      -36.64     47.11 o
 -13  11   3      175.16      244.30     87.81 o
 -11  11   3        5.52       -3.61     30.56 o
  -9  11   3      425.27      519.43     47.42 o
  -7  11   3       82.90      100.08     33.22 o
  -5  11   3       39.82      115.76     33.40 o
  -3  11   3      133.42      124.94     29.81 o
  -1  11   3      339.97      346.97     23.43 o
   1  11   3        8.48       -2.08     20.42 o
   3  11   3       15.99       37.83     24.44 o
   5  11   3       16.38       19.00     24.69 o
   7  11   3       21.28       29.27     25.71 o
   9  11   3       19.92       50.03     28.31 o
  11  11   3      134.43      125.82     33.66 o
  13  11   3       43.10       12.69     49.44 o
  15  11   3      133.57      159.65     65.43 o
 -12  12   3      220.25      196.29     65.43 o
 -10  12   3        6.56        4.12     33.38 o
  -8  12   3        3.34       57.52     33.91 o
  -6  12   3        1.27       -4.72     28.50 o
  -4  12   3       14.27       68.31     28.42 o
  -2  12   3       83.78       91.31     28.90 o
   0  12   3       40.91       89.73     40.57 o
   2  12   3       44.59       53.32     29.37 o
   4  12   3       31.33       22.53     26.95 o
   6  12   3        1.20       -1.65     27.06 o
   8  12   3        1.03       36.10     32.69 o
  10  12   3        1.59      -28.79     47.11 o
  -5  13   3        0.31       19.94     40.48 o
  -3  13   3       31.41       74.65     61.50 o
  -1  13   3        1.19      -40.87     40.87 o
   1  13   3        1.79      -15.70     65.43 o
   3  13   3        0.52       39.09     38.01 o
 -30   0   4       20.93       72.20     51.04 o
 -28   0   4      175.20      148.98     62.81 o
 -26   0   4       10.71      -24.86     35.16 o
 -24   0   4        1.39      -30.16     30.16 o
 -22   0   4      328.97      357.17     44.42 o
 -20   0   4        7.47       -8.58     26.07 o
 -18   0   4     2038.78     1876.77     51.63 o
 -16   0   4     1958.00     1862.18     46.72 o
 -14   0   4      112.71      229.75     20.22 o
 -12   0   4    22075.35    22144.44    219.90 o
 -10   0   4    33762.98    33514.37    313.89 o
  -8   0   4     1644.48     1788.46     29.80 o
  -6   0   4    87775.10    88028.34    700.82 o
  -4   0   4    83828.41    84507.90    672.58 o
  -2   0   4    40246.06    40404.68    364.39 o
   0   0   4    11630.19    11841.62    156.17 o
   2   0   4    84266.16    83507.47   1080.15 o
   4   0   4   246230.86   250017.70   5318.21 o
   6   0   4    69747.52    70001.14    715.52 o
   8   0   4    10444.22    10400.43    130.65 o
  10   0   4     1641.11     1399.39     38.66 o
  12   0   4     9169.18     8684.30    121.63 o
  14   0   4      304.77      357.99     25.32 o
  16   0   4     1522.58     1504.09     49.16 o
  18   0   4     4617.68     4554.73     89.84 o
  20   0   4       58.08      -13.09     33.31 o
  22   0   4     1582.85     1501.80     78.25 o
  24   0   4      368.16      440.14     55.34 o
  26   0   4       94.73       86.37     73.28 o
 -29   1   4       60.24       67.85     39.05 o
 -27   1   4       48.49       18.74     27.95 o
 -25   1   4      206.32      201.24     31.55 o
 -23   1   4     1069.88     1027.22     44.43 o
 -21   1   4      156.34       84.77     19.75 o
 -19   1   4       10.22        7.00     14.54 o
 -17   1   4      213.73      279.10     16.44 o
 -15   1   4     1926.71     1937.66     29.57 o
 -13   1   4     4177.06     4129.99     41.90 o
 -11   1   4    26290.66    28401.63    180.93 o
  -9   1   4      650.72      912.49     16.65 o
  -7   1   4       85.45       91.72      6.97 o
  -5   1   4    18863.85    19995.45    119.26 o
  -3   1   4        2.61       42.69      6.94 o
  -1   1   4    16981.37    16064.29    121.66 o
   1   1   4    34686.42    33575.82    328.12 o
   3   1   4    98162.30    98145.97    700.70 o
   5   1   4      318.78      350.11     13.56 o
   7   1   4     9139.19     9264.14     90.50 o
   9   1   4     7182.73     7272.47     71.55 o
  11   1   4     4624.76     4890.33     56.67 o
  13   1   4     2372.43     2553.85     40.43 o
  15   1   4      245.46      240.91     16.65 o
  17   1   4     1392.36     1392.57     45.30 o
  19   1   4      551.75      405.57     29.90 o
  21   1   4      203.06      226.29     37.53 o
  23   1   4        3.34      -20.38     31.20 o
  25   1   4        8.78      -45.47     55.13 o
  27   1   4        3.79      -25.18     36.75 o
 -28   2   4       41.54       72.63     39.77 o
 -26   2   4      114.87       93.27     34.96 o
 -24   2   4      128.91      103.34     34.17 o
 -22   2   4     1481.21     1388.41     40.57 o
 -20   2   4      551.06      537.66     24.34 o
 -18   2   4     3963.77     3854.59     53.89 o
 -16   2   4     2516.96     2385.26     32.80 o
 -14   2   4     1407.13     1358.41     23.21 o
 -12   2   4     3743.60     3451.21     38.99 o
 -10   2   4    16296.26    17333.23    102.93 o
  -8   2   4     2842.65     3376.33     31.58 o
  -6   2   4      249.71      232.99      9.01 o
  -4   2   4     4413.35     4408.11     42.81 o
  -2   2   4     1153.27     1133.83     17.93 o
   0   2   4   229911.34   228799.41   1525.58 o
   2   2   4     5485.11     5064.96     48.59 o
   4   2   4     2988.80     3125.81     34.62 o
   6   2   4      661.87      758.35     17.68 o
   8   2   4      640.82      723.80     15.82 o
  10   2   4     2052.34     1997.65     35.51 o
  12   2   4     3822.61     3630.95     52.53 o
  14   2   4     2751.17     2704.64     46.77 o
  16   2   4      125.90      166.97     24.16 o
  18   2   4      391.41      453.79     47.22 o
  20   2   4       13.74      -23.00     26.28 o
  22   2   4       19.05       27.89     33.82 o
  24   2   4      145.20      192.56     66.36 o
  26   2   4       34.72      -12.07     36.16 o
 -29   3   4       96.07      138.99     52.52 o
 -27   3   4        0.07      -33.41     33.41 o
 -25   3   4      140.50      116.89     35.85 o
 -23   3   4      204.03      215.48     24.92 o
 -21   3   4      543.72      481.05     27.81 o
 -19   3   4     3304.11     3373.32     58.95 o
 -17   3   4     2228.99     2232.10     46.82 o
 -15   3   4        1.87       -2.21     16.25 o
 -13   3   4       18.12       24.83     13.91 o
 -11   3   4      162.90      213.09     14.03 o
  -9   3   4    23407.33    24203.28    192.65 o
  -7   3   4    17206.99    17716.30    153.45 o
  -5   3   4     4813.44     4534.50     49.79 o
  -3   3   4     4793.10     4510.28     45.59 o
  -1   3   4   183761.75   184590.95   1428.74 o
   1   3   4      869.48      883.52     19.73 o
   3   3   4    31187.39    32934.32    269.45 o
   5   3   4     4281.47     4153.23     48.87 o
   7   3   4     2206.12     2324.08     35.35 o
   9   3   4     2051.20     2065.28     31.84 o
  11   3   4     3695.72     3657.10     43.69 o
  13   3   4     1145.34     1154.30     41.60 o
  15   3   4     2276.83     2130.75     61.95 o
  17   3   4     2275.41     2133.28     59.60 o
  19   3   4      410.97      424.91     33.91 o
  21   3   4        0.22       13.84     23.34 o
  23   3   4      300.90      342.79     47.28 o
  25   3   4      160.37      145.44     46.00 o
  27   3   4       46.95       15.90     42.14 o
 -28   4   4        0.12       44.70     45.28 o
 -26   4   4       69.05       54.32     53.65 o
 -24   4   4      113.90      132.90     25.21 o
 -22   4   4       25.09        3.17     19.47 o
 -20   4   4      439.61      556.00     29.65 o
 -18   4   4      702.72      748.20     31.80 o
 -16   4   4      190.81      210.98     21.06 o
 -14   4   4       90.86       53.11     16.08 o
 -12   4   4     2606.77     2848.57     44.05 o
 -10   4   4      798.55      893.58     21.31 o
  -8   4   4     3776.97     3849.28     48.63 o
  -6   4   4     2418.89     2517.33     36.39 o
  -4   4   4      447.94      520.15     15.61 o
  -2   4   4     5059.28     5075.05     56.65 o
   0   4   4       51.48       39.21      7.91 o
   2   4   4     7564.33     7902.32     73.40 o
   4   4   4     7925.47     7964.48     82.06 o
   6   4   4     1644.08     1671.91     30.99 o
   8   4   4      338.02      347.36     17.72 o
  10   4   4      968.94      961.22     56.66 o
  12   4   4      722.99      775.03     34.12 o
  14   4   4      557.91      623.13     35.28 o
  16   4   4       10.47      -19.84     19.84 o
  18   4   4        6.89       26.89     23.58 o
  20   4   4       50.71       25.33     25.30 o
  22   4   4      158.50      194.75     43.06 o
  24   4   4      359.38      386.40     52.75 o
  26   4   4       35.32       -6.77     40.29 o
 -27   5   4        4.08      -42.59     42.59 o
 -25   5   4       23.85       13.62     25.45 o
 -23   5   4       82.56       94.91     26.37 o
 -21   5   4       77.59       96.05     25.83 o
 -19   5   4      148.27      137.33     22.69 o
 -17   5   4      250.76      292.24     24.77 o
 -15   5   4     1474.03     1480.48     42.93 o
 -13   5   4      792.83      779.44     41.83 o
 -11   5   4     3149.06     3252.03     61.85 o
  -9   5   4        2.94        2.75     11.01 o
  -7   5   4     4324.44     4567.07     64.91 o
  -5   5   4        0.28       -7.63      8.00 o
  -3   5   4       64.82       42.26      9.31 o
  -1   5   4     4033.01     3889.36     50.53 o
   1   5   4     1566.06     1427.59     28.46 o
   3   5   4     4719.47     4806.38     60.53 o
   5   5   4     3190.18     3287.97     48.05 o
   7   5   4      931.64      900.70     48.98 o
   9   5   4        0.14      -11.61     11.61 o
  11   5   4      364.05      352.76     27.04 o
  13   5   4        0.40      -21.43     21.43 o
  15   5   4      304.40      259.20     31.35 o
  17   5   4      125.58      103.55     26.02 o
  19   5   4      113.04      147.17     29.05 o
  21   5   4        3.81        5.11     24.79 o
  23   5   4      221.22      188.79     40.42 o
  25   5   4        6.97      -13.41     38.48 o
 -26   6   4       72.66       81.66     63.62 o
 -24   6   4      271.32      228.75     33.21 o
 -22   6   4       72.94       60.64     25.75 o
 -20   6   4      682.04      643.41     38.85 o
 -18   6   4      402.59      353.32     33.50 o
 -16   6   4      889.20      861.87     89.53 o
 -14   6   4     1262.18     1323.91     48.72 o
 -12   6   4      821.20      777.91     35.70 o
 -10   6   4      146.98      147.26     21.02 o
  -8   6   4       65.33      143.67     28.97 o
  -6   6   4     2120.95     1993.69     40.37 o
  -4   6   4        0.05       -6.91      9.22 o
  -2   6   4     1308.79     1214.36     38.22 o
   0   6   4     6156.16     6061.42     66.91 o
   2   6   4      198.65      193.76     15.17 o
   4   6   4      703.96      692.46     25.50 o
   6   6   4       20.63       15.34     13.65 o
   8   6   4      872.13      897.61     29.98 o
  10   6   4        4.38       16.96     20.28 o
  12   6   4     1476.38     1488.11     58.25 o
  14   6   4       43.25        9.50     24.78 o
  16   6   4        1.72      -19.42     25.55 o
  18   6   4       17.61        3.83     25.79 o
  20   6   4        0.25       25.76     26.92 o
  22   6   4        3.19      -27.86     27.86 o
  24   6   4       33.21       21.86     29.60 o
 -25   7   4        2.00       25.42     31.75 o
 -23   7   4      246.31      277.96     41.78 o
 -21   7   4       73.73      135.44     30.89 o
 -19   7   4        5.90       27.88     32.87 o
 -17   7   4     1206.10     1277.30     60.33 o
 -15   7   4     1670.67     1656.62     55.38 o
 -13   7   4       96.40      112.36     24.55 o
 -11   7   4        9.04       -2.09     23.80 o
  -9   7   4       71.38       77.42     19.75 o
  -7   7   4      666.88      777.29     27.54 o
  -5   7   4     1258.10     1075.35     27.64 o
  -3   7   4       18.28       15.72     11.49 o
  -1   7   4     2216.65     2188.27     42.11 o
   1   7   4     3823.26     3619.41     47.77 o
   3   7   4       55.80       84.91     14.83 o
   5   7   4     1760.40     1756.41     66.45 o
   7   7   4     2000.22     1854.69     48.32 o
   9   7   4       33.27       42.60     23.03 o
  11   7   4     5874.28     5649.69    110.72 o
  13   7   4     1496.93     1506.73     61.29 o
  15   7   4      248.79      216.39     35.50 o
  17   7   4      126.30       88.62     31.06 o
  19   7   4      285.22      281.37     42.09 o
  21   7   4       59.17       32.31     34.22 o
  23   7   4      334.86      420.04     82.73 o
 -24   8   4       17.26       34.02     54.96 o
 -22   8   4        0.60       20.52     32.57 o
 -20   8   4       75.21       90.36     30.77 o
 -18   8   4       90.65       53.97     27.08 o
 -16   8   4      704.94      708.42     50.53 o
 -14   8   4      109.11       81.99     27.64 o
 -12   8   4      545.45      499.39     65.51 o
 -10   8   4      163.39      228.38     26.98 o
  -8   8   4      220.51      264.50     26.03 o
  -6   8   4      309.13      372.99     23.56 o
  -4   8   4      141.21      134.25     16.59 o
  -2   8   4      449.29      471.73     24.34 o
   0   8   4      402.18      476.47     22.63 o
   2   8   4       20.92       17.59     13.83 o
   4   8   4      110.67      148.85     24.50 o
   6   8   4        3.60       -0.67     18.69 o
   8   8   4      243.89      229.87     30.27 o
  10   8   4       76.95       70.44     26.35 o
  12   8   4      542.40      500.74     43.02 o
  14   8   4        6.79      -25.21     25.21 o
  16   8   4       85.89       60.92     29.81 o
  18   8   4       87.32       57.40     32.79 o
  20   8   4       69.05       79.62     36.53 o
 -21   9   4       44.52       78.52     60.20 o
 -19   9   4       14.83      -10.12     30.95 o
 -17   9   4       42.40       51.32     28.76 o
 -15   9   4        2.05       35.22     28.43 o
 -13   9   4      516.23      549.17     45.34 o
 -11   9   4     1025.60     1094.88     55.40 o
  -9   9   4      124.57      178.87     31.86 o
  -7   9   4       21.27       -7.60     19.11 o
  -5   9   4      786.61      736.02     27.46 o
  -3   9   4      328.00      304.29     25.75 o
  -1   9   4        4.14       14.71     14.13 o
   1   9   4      618.84      577.95     27.96 o
   3   9   4       64.56       83.11     19.50 o
   5   9   4      753.50      871.50     44.54 o
   7   9   4     1098.22     1065.57     58.07 o
   9   9   4        0.31        8.24     24.65 o
  11   9   4      223.35      266.22     37.25 o
  13   9   4      191.29      172.45     34.95 o
  15   9   4       37.77       70.10     38.38 o
  17   9   4      253.11      199.85     40.38 o
  19   9   4       45.36      -33.75    125.63 o
 -18  10   4      157.79      184.55     82.36 o
 -16  10   4       12.01       52.02     48.81 o
 -14  10   4        8.84       12.93     28.85 o
 -12  10   4       21.14       21.51     26.83 o
 -10  10   4       17.13       27.10     27.39 o
  -8  10   4        9.49       -4.37     24.47 o
  -6  10   4        1.05       21.72     23.71 o
  -4  10   4      158.80      141.71     19.17 o
  -2  10   4        3.46       36.66     26.34 o
   0  10   4       48.76       54.15     16.65 o
   2  10   4      102.56      102.79     24.27 o
   4  10   4      422.92      413.02     37.02 o
   6  10   4      197.20      230.29     33.82 o
   8  10   4       55.43       51.89     29.50 o
  10  10   4       18.85       32.43     28.20 o
  12  10   4        1.23       21.56     30.10 o
  14  10   4      105.62       64.39     34.65 o
  16  10   4        0.04      -29.74     29.74 o
 -17  11   4        0.24      -18.32     52.34 o
 -15  11   4        0.03       -5.31     35.29 o
 -13  11   4       30.05       38.21     34.05 o
 -11  11   4       36.88       43.94     31.24 o
  -9  11   4        2.19       64.98     29.23 o
  -7  11   4        0.69       34.13     26.48 o
  -5  11   4      196.13      245.01     34.20 o
  -3  11   4      163.31      153.68     39.29 o
  -1  11   4       11.84       47.56     21.64 o
   1  11   4       46.94       21.31     26.55 o
   3  11   4      151.99      177.82     31.80 o
   5  11   4       66.09       84.15     29.92 o
   7  11   4       37.62       54.82     30.75 o
   9  11   4        1.19        8.59     29.58 o
  11  11   4      140.04      131.29     36.32 o
  13  11   4       10.01       47.11     54.96 o
 -12  12   4       36.40       62.81     57.58 o
 -10  12   4       30.26      103.48     51.49 o
  -8  12   4       43.45      109.18     37.34 o
  -6  12   4        4.14      -17.50     27.88 o
  -4  12   4        5.82       77.24     29.84 o
  -2  12   4       33.20       71.79     33.33 o
   0  12   4       10.60       16.52     35.35 o
   2  12   4       37.69       31.30     33.34 o
   4  12   4       49.04       41.11     28.08 o
   6  12   4       94.24      164.66     32.43 o
   8  12   4      116.08       73.14     32.21 o
  10  12   4       33.51       54.96     52.34 o
  -5  13   4       13.65       76.39     51.04 o
  -3  13   4       11.83       33.51     42.08 o
  -1  13   4        1.67        2.62     61.50 o
   1  13   4        4.47       -5.23     65.43 o
   3  13   4        3.17      -14.80     36.14 o
 -29   1   5      470.40      613.43     69.94 o
 -27   1   5        0.07      -23.28     23.28 o
 -25   1   5      971.21     1008.34     46.32 o
 -23   1   5      267.98      305.72     30.55 o
 -21   1   5       69.69       40.61     18.83 o
 -19   1   5     4852.62     4716.07     67.71 o
 -17   1   5     2786.47     2736.51     51.34 o
 -15   1   5      996.44      918.72     22.37 o
 -13   1   5    10261.72     9930.14     76.55 o
 -11   1   5     6411.81     6585.29     54.27 o
  -9   1   5     7235.81     7909.58     59.61 o
  -7   1   5     2131.02     1997.77     22.44 o
  -5   1   5      847.95      824.22     15.18 o
  -3   1   5     1718.66     1628.64     21.81 o
  -1   1   5        9.86       50.88      8.05 o
   1   1   5     1421.29     1609.58     19.94 o
   3   1   5      387.58      358.52     12.99 o
   5   1   5    15023.94    14226.94    127.75 o
   7   1   5      798.78      764.27     21.88 o
   9   1   5     4783.31     4469.35     57.09 o
  11   1   5     3133.16     3053.41     47.37 o
  13   1   5      184.30      169.84     15.22 o
  15   1   5     2654.31     2545.94     67.60 o
  17   1   5      418.43      470.58     38.68 o
  19   1   5      148.63      159.62     24.54 o
  21   1   5       58.02       72.63     31.14 o
  23   1   5      242.52      274.72     43.14 o
  25   1   5      106.87      138.78     41.50 o
  27   1   5       25.16        0.61     38.76 o
 -28   2   5       13.48       17.85     34.95 o
 -26   2   5       49.66       46.13     32.45 o
 -24   2   5       44.17       60.20     30.04 o
 -22   2   5      142.63      148.42     35.93 o
 -20   2   5      104.32      136.27     17.72 o
 -18   2   5      765.06      759.71     26.37 o
 -16   2   5       21.01        6.72     10.34 o
 -14   2   5        1.15       -8.73      8.73 o
 -12   2   5     4362.48     4574.44     43.21 o
 -10   2   5      660.27      794.54     20.75 o
  -8   2   5     3377.89     3831.50     39.82 o
  -6   2   5     1802.94     1491.15     21.74 o
  -4   2   5      511.48      534.52     19.69 o
  -2   2   5     4704.85     4544.04     44.38 o
   0   2   5    54455.00    55724.67    371.59 o
   2   2   5     4885.10     4846.29     43.51 o
   4   2   5      670.10      621.71     16.79 o
   6   2   5      876.79      965.57     20.81 o
   8   2   5      666.54      654.90     16.79 o
  10   2   5      946.07      921.27     24.89 o
  12   2   5      292.94      273.34     16.62 o
  14   2   5      486.53      531.10     23.77 o
  16   2   5     2001.58     2066.96     57.80 o
  18   2   5      320.47      280.07     28.54 o
  20   2   5      206.02      244.14     29.42 o
  22   2   5      275.62      352.50     84.71 o
  24   2   5      144.73      159.25     51.30 o
  26   2   5        4.03       66.48     40.96 o
 -29   3   5        9.01       53.01     46.52 o
 -27   3   5        4.33      -27.40     42.06 o
 -25   3   5       18.94       19.34     30.04 o
 -23   3   5      725.59      615.85     37.26 o
 -21   3   5        3.02      -15.23     15.23 o
 -19   3   5     1504.39     1442.13     41.07 o
 -17   3   5        4.75        6.55     15.36 o
 -15   3   5       43.74       63.44     15.12 o
 -13   3   5      850.84      965.85     18.73 o
 -11   3   5      251.90      262.54     10.54 o
  -9   3   5     6468.16     6503.76     69.91 o
  -7   3   5     1743.03     1686.19     26.66 o
  -5   3   5     1204.18     1076.30     22.04 o
  -3   3   5       71.26       72.05      7.64 o
  -1   3   5    18494.38    17905.90    154.11 o
   1   3   5    16468.05    17314.57    136.71 o
   3   3   5       32.97       77.95      9.76 o
   5   3   5      228.09      247.02     10.72 o
   7   3   5      618.05      575.52     17.60 o
   9   3   5       24.29       46.51      9.10 o
  11   3   5     2956.15     2766.90     44.93 o
  13   3   5      844.57      803.77     35.67 o
  15   3   5      857.08      899.70     40.67 o
  17   3   5      167.88      175.91     28.12 o
  19   3   5      130.51      123.68     25.75 o
  21   3   5      670.59      748.63     43.61 o
  23   3   5        5.46      -16.00     34.49 o
  25   3   5       26.93      -22.51     37.02 o
 -28   4   5        3.97      -30.72     40.67 o
 -26   4   5       19.56       15.25     41.49 o
 -24   4   5        6.90       41.02     23.46 o
 -22   4   5       77.52       85.58     21.80 o
 -20   4   5       53.86       61.03     19.63 o
 -18   4   5      435.97      484.19     30.82 o
 -16   4   5      487.40      460.09     25.46 o
 -14   4   5      432.52      338.93     21.81 o
 -12   4   5     1248.15     1277.24     27.98 o
 -10   4   5        5.98       24.25      7.74 o
  -8   4   5       53.72       77.41     10.18 o
  -6   4   5     1279.08     1418.87     25.75 o
  -4   4   5       21.12       22.11      8.02 o
  -2   4   5     5412.48     5547.29     56.54 o
   0   4   5     4690.03     4524.83     54.08 o
   2   4   5       32.74        5.82     12.88 o
   4   4   5     5351.97     5820.30     66.58 o
   6   4   5      622.39      576.81     21.07 o
   8   4   5      850.08      995.46     27.55 o
  10   4   5     1307.98     1250.10     29.47 o
  12   4   5     2236.39     2171.01     54.49 o
  14   4   5       14.55       15.98     21.20 o
  16   4   5      736.27      736.55     42.63 o
  18   4   5       90.78       93.71     25.52 o
  20   4   5      207.01      279.33     33.88 o
  22   4   5      136.87      115.87     30.66 o
  24   4   5       52.66       86.58     42.48 o
  26   4   5        5.02       -5.22     41.05 o
 -27   5   5       10.91      -41.59     41.59 o
 -25   5   5      180.54      209.65     34.57 o
 -23   5   5      441.18      512.05     47.80 o
 -21   5   5      166.95      158.93     31.48 o
 -19   5   5      403.21      367.44     27.16 o
 -17   5   5      450.40      506.06     28.34 o
 -15   5   5       69.36       45.81     18.04 o
 -13   5   5       83.83       48.17     18.95 o
 -11   5   5     1469.45     1458.08     33.01 o
  -9   5   5       18.83        5.11      9.27 o
  -7   5   5     4088.69     4350.63     56.43 o
  -5   5   5     2034.64     1920.12     28.35 o
  -3   5   5     3507.26     3414.70     43.92 o
  -1   5   5      443.13      384.79     15.69 o
   1   5   5     9038.63     9458.10     88.77 o
   3   5   5     1902.40     2011.02     38.15 o
   5   5   5      794.23      858.84     27.02 o
   7   5   5      138.28      169.09     16.12 o
   9   5   5       27.99       12.17     14.55 o
  11   5   5     2154.69     2123.30     53.12 o
  13   5   5     1679.60     1681.31     61.95 o
  15   5   5      344.09      354.51     31.76 o
  17   5   5       32.70       39.29     26.82 o
  19   5   5       32.68       25.10     26.13 o
  21   5   5        0.03        3.28     26.68 o
  23   5   5       85.81       74.07     32.75 o
  25   5   5        1.27      -40.74     40.74 o
 -26   6   5        9.89        3.73     30.18 o
 -24   6   5       69.34      148.58     42.08 o
 -22   6   5       16.69       45.62     25.30 o
 -20   6   5      130.09      162.36     27.82 o
 -18   6   5      702.28      632.36     40.11 o
 -16   6   5       75.42      119.03     22.29 o
 -14   6   5     1361.18     1381.69     48.38 o
 -12   6   5      739.41      784.79     35.37 o
 -10   6   5      875.45      828.20     29.14 o
  -8   6   5     4556.64     4224.68     58.77 o
  -6   6   5     3467.36     3195.19     67.48 o
  -4   6   5      388.07      406.07     26.59 o
  -2   6   5     4640.76     4417.53     57.69 o
   0   6   5     1883.16     1684.78     43.64 o
   2   6   5      960.46      973.88     36.32 o
   4   6   5     3318.31     3340.61     53.46 o
   6   6   5      445.39      438.29     23.02 o
   8   6   5      379.96      345.72     38.15 o
  10   6   5      888.75      887.43     44.00 o
  12   6   5     1062.72     1117.06     51.78 o
  14   6   5      257.37      241.65     34.16 o
  16   6   5     1140.40     1283.89     76.77 o
  18   6   5      249.39      263.42     33.35 o
  20   6   5       73.06      106.99     30.39 o
  22   6   5        7.86      -26.23     26.23 o
  24   6   5        3.74       35.23     30.81 o
 -25   7   5       15.52        9.40     32.33 o
 -23   7   5       30.42       42.80     42.78 o
 -21   7   5        0.04       -3.13     25.94 o
 -19   7   5       18.32        5.62     25.11 o
 -17   7   5       81.31      156.28     30.10 o
 -15   7   5      214.43      238.65     30.74 o
 -13   7   5       53.62       54.54     21.08 o
 -11   7   5      643.59      550.23     40.62 o
  -9   7   5     1546.70     1422.08     46.46 o
  -7   7   5     3178.07     2815.82     48.99 o
  -5   7   5       72.05       56.80     12.44 o
  -3   7   5      588.37      582.87     22.41 o
  -1   7   5      288.48      215.12     17.95 o
   1   7   5       73.93      109.75     15.07 o
   3   7   5      249.87      216.24     22.93 o
   5   7   5     1159.88     1146.06     35.73 o
   7   7   5      141.43       85.13     23.58 o
   9   7   5       12.79        4.29     26.92 o
  11   7   5     1106.30     1180.07     53.72 o
  13   7   5     1608.25     1575.81     64.19 o
  15   7   5       50.23       33.04     26.78 o
  17   7   5        0.03       -2.80     45.69 o
  19   7   5       55.40       80.96     34.34 o
  21   7   5        7.70      -42.70     47.69 o
  23   7   5        0.76       12.70     29.69 o
 -24   8   5       79.77       10.47     60.20 o
 -22   8   5       18.39       56.95     43.95 o
 -20   8   5       50.58      103.86     31.87 o
 -18   8   5      308.51      346.13     37.07 o
 -16   8   5      508.17      566.51     45.71 o
 -14   8   5     1274.74     1453.27     83.49 o
 -12   8   5     2101.44     2000.82     68.85 o
 -10   8   5     1230.19     1164.78     53.33 o
  -8   8   5       49.27       83.99     21.72 o
  -6   8   5     1296.80     1273.59     46.16 o
  -4   8   5       42.53       36.65     13.24 o
  -2   8   5     1437.05     1379.67     34.86 o
   0   8   5     1118.89     1074.95     32.50 o
   2   8   5       22.26       19.61     14.41 o
   4   8   5     1550.16     1561.25     42.07 o
   6   8   5      230.41      254.94     29.92 o
   8   8   5      280.10      240.80     31.44 o
  10   8   5      492.92      532.28     40.43 o
  12   8   5        4.58       21.11     25.64 o
  14   8   5        0.07       -1.56     26.57 o
  16   8   5       41.74       83.47     30.99 o
  18   8   5       40.16       39.74     34.83 o
  20   8   5      282.12      326.83     49.27 o
 -21   9   5        4.45       -2.34     33.91 o
 -19   9   5       28.48      -28.35     28.35 o
 -17   9   5      108.42      154.29     34.58 o
 -15   9   5      274.75      264.03     34.84 o
 -13   9   5       50.27       38.90     25.69 o
 -11   9   5      297.42      294.79     34.16 o
  -9   9   5      518.82      484.66     36.70 o
  -7   9   5      213.20      181.47     36.77 o
  -5   9   5       33.38       45.07     14.25 o
  -3   9   5        1.14       26.82     15.18 o
  -1   9   5       15.40       -4.50     16.00 o
   1   9   5       53.65       58.47     16.17 o
   3   9   5      513.89      473.60     27.82 o
   5   9   5      260.51      264.73     46.36 o
   7   9   5       72.02      116.38     26.44 o
   9   9   5        9.09       -2.43     25.87 o
  11   9   5       42.05       35.83     26.95 o
  13   9   5        1.70        6.19     34.15 o
  15   9   5        3.03       37.76     30.77 o
  17   9   5       35.70       13.84     32.95 o
  19   9   5       11.58      -40.54     45.95 o
 -20  10   5        0.36        7.85     52.34 o
 -18  10   5        3.57       -0.91     46.48 o
 -16  10   5      128.20       98.15     39.79 o
 -14  10   5       35.85       54.40     28.43 o
 -12  10   5      138.95      167.43     34.11 o
 -10  10   5      129.86      134.73     44.95 o
  -8  10   5       20.43       26.00     23.67 o
  -6  10   5      302.42      328.53     46.09 o
  -4  10   5       44.78        2.06     19.44 o
  -2  10   5      104.62       93.73     19.17 o
   0  10   5        4.88       -6.44     18.71 o
   2  10   5      447.42      450.01     29.21 o
   4  10   5      670.30      646.61     48.77 o
   6  10   5       82.11       96.11     45.20 o
   8  10   5      136.63      137.45     31.66 o
  10  10   5      307.90      284.22     38.33 o
  12  10   5        3.69       -1.77     29.32 o
  14  10   5      103.79      113.61     47.25 o
  16  10   5        0.07       63.59     47.45 o
 -17  11   5       30.19      -23.55     44.49 o
 -15  11   5       59.65       34.60     35.70 o
 -13  11   5       59.23       82.95     36.25 o
 -11  11   5        8.95       34.41     32.94 o
  -9  11   5      102.45      112.34     51.75 o
  -7  11   5        0.00       -3.06     27.17 o
  -5  11   5       91.15      114.98     29.89 o
  -3  11   5       38.46       90.76     34.18 o
  -1  11   5       79.88      106.40     24.97 o
   1  11   5      343.65      443.68     54.42 o
   3  11   5      184.59      239.07     60.86 o
   5  11   5       33.24       58.78     29.04 o
   7  11   5       14.09      -25.40     25.40 o
   9  11   5        7.89       37.41     30.04 o
  11  11   5        0.13        9.82     31.92 o
  13  11   5       52.59       13.69     54.96 o
 -12  12   5        4.27       99.45     54.96 o
 -10  12   5       59.11       12.68     33.17 o
  -8  12   5       36.61       39.44     34.33 o
  -6  12   5       52.11       74.74     30.65 o
  -4  12   5        3.77        9.02     31.80 o
  -2  12   5        9.65       -0.40     45.80 o
   0  12   5        1.35       11.21     27.46 o
   2  12   5        0.30       20.97     34.54 o
   4  12   5        0.01      -17.21     33.08 o
   6  12   5       11.69       27.95     39.67 o
   8  12   5       71.68       64.31     32.30 o
  10  12   5       11.85       -2.62     47.11 o
  -5  13   5        6.27        8.46     41.15 o
  -3  13   5       24.68       -8.14     40.87 o
  -1  13   5        3.49       30.88     87.68 o
   1  13   5        7.71      -57.58     57.58 o
 -30   0   6      537.36      645.35     64.46 o
 -28   0   6       46.32      -18.32     37.01 o
 -26   0   6       73.81        4.13     35.02 o
 -24   0   6      168.17      247.46     95.53 o
 -22   0   6      759.75      810.48     55.43 o
 -20   0   6     1156.02     1065.36     55.91 o
 -18   0   6     1573.15     1417.77     45.71 o
 -16   0   6      281.21      324.02     24.61 o
 -14   0   6     3532.77     3301.71     57.08 o
 -12   0   6     5254.84     5278.51     73.66 o
 -10   0   6     5075.49     4339.45     59.91 o
  -8   0   6      948.44      804.55     31.73 o
  -6   0   6    24156.12    25085.24    211.68 o
  -4   0   6    39849.93    39935.70    325.75 o
  -2   0   6     3526.65     3856.05     51.26 o
   0   0   6     5949.16     7366.05    109.82 o
   2   0   6    26565.79    24872.26    322.74 o
   4   0   6      354.40      391.28     19.89 o
   6   0   6     1788.78     2074.38     44.37 o
   8   0   6     2704.87     2574.62     51.83 o
  10   0   6        6.06       -0.21     12.78 o
  12   0   6     1059.11     1149.82     40.51 o
  14   0   6     5136.90     5047.77     90.81 o
  16   0   6       91.69       90.31     21.54 o
  18   0   6       81.01       20.94     39.26 o
  20   0   6      663.49      631.84     79.83 o
  22   0   6      136.67       64.95     40.21 o
  24   0   6        0.04      -18.32     62.81 o
  26   0   6        0.48       31.41     73.28 o
 -29   1   6      232.09      274.22     43.30 o
 -27   1   6       44.19       44.71     26.22 o
 -25   1   6      350.35      356.39     53.02 o
 -23   1   6      300.05      260.49     29.69 o
 -21   1   6      297.64      266.48     23.13 o
 -19   1   6     1147.30     1315.74     37.00 o
 -17   1   6     4308.72     4490.14     52.56 o
 -15   1   6       13.17        4.78     11.71 o
 -13   1   6     3907.48     4209.03     54.78 o
 -11   1   6     1235.14     1255.74     23.69 o
  -9   1   6     7684.10     8045.68     64.22 o
  -7   1   6     7387.33     6854.00     51.82 o
  -5   1   6     5428.02     5223.81     49.14 o
  -3   1   6        8.52       20.59      7.80 o
  -1   1   6   195331.72   191957.13   1194.89 o
   1   1   6    77873.11    76524.63    515.89 o
   3   1   6     6107.76     5548.49     59.68 o
   5   1   6     5435.16     5467.62     81.63 o
   7   1   6      820.24      682.06     27.06 o
   9   1   6     2412.10     2321.14     39.72 o
  11   1   6     1733.32     1945.34     42.06 o
  13   1   6       43.27       51.10     14.01 o
  15   1   6     4935.56     4913.83     70.90 o
  17   1   6      381.87      399.30     45.71 o
  19   1   6      721.03      662.19     41.57 o
  21   1   6      151.75      112.65     35.85 o
  23   1   6       25.65       11.80     34.96 o
  25   1   6        8.92       16.31     37.13 o
  27   1   6       44.50       23.20     41.32 o
 -30   2   6        4.13      -33.97     44.30 o
 -28   2   6       16.63       20.28     43.38 o
 -26   2   6      115.31      163.92     35.85 o
 -24   2   6       65.98       53.68     34.23 o
 -22   2   6      134.97       90.79     19.81 o
 -20   2   6      629.59      655.45     28.48 o
 -18   2   6     2114.76     2065.65     43.23 o
 -16   2   6        4.25      -10.60     10.60 o
 -14   2   6      613.32      598.75     17.57 o
 -12   2   6     2762.07     2995.86     45.42 o
 -10   2   6     3784.64     3779.90     39.27 o
  -8   2   6    11096.36    11754.33    100.15 o
  -6   2   6     4070.61     4155.39     44.48 o
  -4   2   6    15739.41    15344.78    134.81 o
  -2   2   6     1440.87     1510.08     32.71 o
   0   2   6    19890.09    20753.56    148.12 o
   2   2   6    16262.37    16015.68    127.38 o
   4   2   6     9678.79     9658.35     84.54 o
   6   2   6     4170.83     4128.22     46.73 o
   8   2   6     8714.07     8751.21     82.77 o
  10   2   6     9780.21     9864.77     93.59 o
  12   2   6     4446.27     4711.08     64.74 o
  14   2   6     4622.36     4234.40     63.34 o
  16   2   6      446.62      476.22     54.78 o
  18   2   6      209.24      201.61     30.22 o
  20   2   6       23.87       28.69     21.91 o
  22   2   6       65.50       85.70     37.02 o
  24   2   6      210.41      194.03     44.18 o
  26   2   6       34.84       43.30     43.52 o
 -29   3   6       59.26       -5.76     45.28 o
 -27   3   6      318.37      391.55     66.74 o
 -25   3   6      291.48      295.16     38.91 o
 -23   3   6      367.24      440.40     32.48 o
 -21   3   6        2.18        6.25     16.37 o
 -19   3   6       85.66       89.41     19.35 o
 -17   3   6      278.47      229.94     20.71 o
 -15   3   6     1289.63     1333.96     34.94 o
 -13   3   6     1398.06     1344.67     39.51 o
 -11   3   6       30.01       74.62      9.75 o
  -9   3   6     4979.86     5429.28     53.55 o
  -7   3   6      587.87      679.77     20.18 o
  -5   3   6     4150.58     4060.56     47.18 o
  -3   3   6      474.09      471.48     15.14 o
  -1   3   6      859.90      902.77     21.29 o
   1   3   6     5654.24     5959.19     64.87 o
   3   3   6     2991.49     3154.88     49.94 o
   5   3   6     2789.73     2696.89     32.57 o
   7   3   6     7969.54     8175.03     77.91 o
   9   3   6     4286.19     4347.51     50.54 o
  11   3   6     1859.40     1666.07     35.95 o
  13   3   6      387.66      377.01     28.08 o
  15   3   6      472.18      401.34     31.62 o
  17   3   6       41.06       19.30     20.86 o
  19   3   6      928.97      920.81     44.93 o
  21   3   6      116.37       97.74     28.14 o
  23   3   6      247.31      319.14     48.29 o
  25   3   6      121.18       97.86     58.23 o
 -28   4   6       99.20       27.04     42.59 o
 -26   4   6       38.19       -2.02     38.73 o
 -24   4   6      272.61      333.82     37.53 o
 -22   4   6      527.47      591.07     52.28 o
 -20   4   6        0.62       -4.31     16.50 o
 -18   4   6     1813.59     1677.76     43.68 o
 -16   4   6      666.87      640.20     33.12 o
 -14   4   6       80.42       96.05     16.34 o
 -12   4   6      915.07      835.73     19.49 o
 -10   4   6     2435.63     2727.54     38.96 o
  -8   4   6       70.64      118.44     11.00 o
  -6   4   6     4573.52     4552.86     51.01 o
  -4   4   6    10671.79    10442.29    100.78 o
  -2   4   6     9739.20     9570.31     94.18 o
   0   4   6     1204.97     1363.87     25.95 o
   2   4   6      425.17      482.44     19.25 o
   4   4   6     8052.72     8156.89     86.04 o
   6   4   6     8086.92     7843.84     75.01 o
   8   4   6       19.82       53.48     12.97 o
  10   4   6     3645.74     3710.62     54.38 o
  12   4   6     2658.18     2624.20     60.83 o
  14   4   6      346.36      298.40     29.69 o
  16   4   6     1305.81     1203.49     47.29 o
  18   4   6      576.08      630.66     40.07 o
  20   4   6        8.26       35.29     24.72 o
  22   4   6      583.83      594.57     43.71 o
  24   4   6        3.65      -26.98     37.74 o
 -27   5   6       31.07       92.96    107.31 o
 -25   5   6        7.18       50.91     32.39 o
 -23   5   6       92.10       95.50     32.06 o
 -21   5   6      334.17      324.16     30.38 o
 -19   5   6      904.93      925.04     39.95 o
 -17   5   6     1977.42     1960.38     46.03 o
 -15   5   6       31.01        5.88     15.41 o
 -13   5   6      552.66      532.79     27.55 o
 -11   5   6     3691.76     3520.35     47.98 o
  -9   5   6     1464.70     1444.46     29.58 o
  -7   5   6     3297.65     3370.80     45.70 o
  -5   5   6     1355.29     1447.60     24.39 o
  -3   5   6      982.62      963.04     34.03 o
  -1   5   6     1426.17     1567.87     44.77 o
   1   5   6       32.96       72.24     12.90 o
   3   5   6     1889.16     2164.81     41.23 o
   5   5   6     1358.82     1289.54     32.46 o
   7   5   6      484.31      472.80     21.73 o
   9   5   6       96.65      109.38     18.56 o
  11   5   6     1502.16     1509.05     47.83 o
  13   5   6     1465.96     1506.40     51.18 o
  15   5   6      239.36      239.77     30.98 o
  17   5   6      209.23      159.54     29.26 o
  19   5   6       58.41       71.34     28.85 o
  21   5   6       11.03      -16.91     27.58 o
  23   5   6       60.59       30.71     29.75 o
 -26   6   6        4.58      -49.98     61.63 o
 -24   6   6       27.37        0.78     28.08 o
 -22   6   6      151.70      103.04     33.07 o
 -20   6   6       72.33       49.65     24.73 o
 -18   6   6      153.54      179.72     30.39 o
 -16   6   6      358.01      355.35     33.52 o
 -14   6   6      471.29      467.64     32.80 o
 -12   6   6     2104.35     1913.69     47.77 o
 -10   6   6     1862.51     1763.26     34.92 o
  -8   6   6      421.58      431.67     19.83 o
  -6   6   6     6502.60     6351.84     71.55 o
  -4   6   6      744.18      707.81     21.56 o
  -2   6   6     1339.14     1475.38     34.15 o
   0   6   6     1058.33     1110.33     32.58 o
   2   6   6     1847.75     1809.28     35.68 o
   4   6   6      853.13      874.15     30.14 o
   6   6   6       40.36       -0.96     19.79 o
   8   6   6      236.71      201.31     25.77 o
  10   6   6     1668.03     1622.80     57.15 o
  12   6   6        0.94       15.05     23.44 o
  14   6   6        8.41      -15.76     23.64 o
  16   6   6        0.29       30.25     26.87 o
  18   6   6      280.02      333.74     35.99 o
  20   6   6       87.33       99.09     31.09 o
  22   6   6      141.62      194.30     37.38 o
 -25   7   6      460.97      542.38     66.11 o
 -23   7   6       40.58       -7.96     30.56 o
 -21   7   6      375.58      394.30     51.63 o
 -19   7   6      320.03      354.23     37.07 o
 -17   7   6      128.61      161.95     29.70 o
 -15   7   6     1454.58     1455.11     55.75 o
 -13   7   6      592.45      626.39     37.78 o
 -11   7   6      607.66      578.86     30.57 o
  -9   7   6     1614.11     1561.10     46.23 o
  -7   7   6      323.82      350.96     20.24 o
  -5   7   6        1.68        8.10     10.96 o
  -3   7   6      275.71      255.71     16.93 o
  -1   7   6      474.69      427.02     22.61 o
   1   7   6      965.17      908.72     28.47 o
   3   7   6      592.10      630.25     28.03 o
   5   7   6       70.58       84.92     18.28 o
   7   7   6       38.45        8.05     27.19 o
   9   7   6     1305.50     1382.14     54.86 o
  11   7   6      121.60      177.86     38.84 o
  13   7   6     1418.49     1476.54     63.02 o
  15   7   6      195.24      159.91     34.24 o
  17   7   6      165.16      207.50     36.30 o
  19   7   6      108.62      105.83     36.03 o
  21   7   6      290.18      285.28     46.88 o
 -24   8   6      111.13      151.80     65.43 o
 -22   8   6       20.95      -12.72     35.69 o
 -20   8   6       48.01       17.31     34.38 o
 -18   8   6       10.49       25.40     24.40 o
 -16   8   6        2.37       32.91     35.13 o
 -14   8   6        0.15       35.37     25.75 o
 -12   8   6       81.58      153.33     27.83 o
 -10   8   6       31.34       37.78     23.36 o
  -8   8   6       75.42       94.05     23.57 o
  -6   8   6     2139.72     2161.22     44.56 o
  -4   8   6     2255.82     2114.10     42.58 o
  -2   8   6       17.42       14.46     15.17 o
   0   8   6      237.77      222.81     27.36 o
   2   8   6       65.03       39.07     14.97 o
   4   8   6       33.01       33.35     16.82 o
   6   8   6      654.83      648.33     39.66 o
   8   8   6       89.97       99.47     25.95 o
  10   8   6        2.60       -7.29     22.71 o
  12   8   6       14.47      -23.29     28.31 o
  14   8   6      167.00      201.80     35.47 o
  16   8   6        0.06      -25.27     29.21 o
  18   8   6      105.28      157.74     41.10 o
  20   8   6       16.55       60.54     36.50 o
 -21   9   6        0.79      -36.54     36.54 o
 -19   9   6        0.76      -19.83     40.98 o
 -17   9   6      134.38      126.52     31.91 o
 -15   9   6       50.13       74.87     27.34 o
 -13   9   6        2.64      -25.31     25.31 o
 -11   9   6      235.29      290.80     33.90 o
  -9   9   6       95.56      112.22     26.28 o
  -7   9   6      433.95      447.96     58.67 o
  -5   9   6      582.00      585.98     26.81 o
  -3   9   6      656.89      646.59     36.37 o
  -1   9   6      203.24      194.13     22.50 o
   1   9   6      368.74      441.36     24.35 o
   3   9   6      505.98      569.17     32.69 o
   5   9   6        4.25       18.92     21.04 o
   7   9   6      141.69      144.80     30.04 o
   9   9   6       25.58       51.01     27.61 o
  11   9   6        0.43       27.64     27.41 o
  13   9   6       53.64       49.11     30.57 o
  15   9   6      115.35       98.51     52.04 o
  17   9   6       14.26       13.99     33.11 o
  19   9   6      111.59       68.23    115.16 o
 -20  10   6       30.10       23.55     52.34 o
 -18  10   6      148.60      183.37     41.05 o
 -16  10   6       19.38       11.42     31.38 o
 -14  10   6      392.67      418.60     55.15 o
 -12  10   6      288.45      375.16     39.92 o
 -10  10   6        5.04       26.70     25.37 o
  -8  10   6        1.37       25.40     25.97 o
  -6  10   6      204.09      212.80     30.74 o
  -4  10   6       91.28       66.45     29.47 o
  -2  10   6      815.22      832.00     42.85 o
   0  10   6      625.52      693.61     30.94 o
   2  10   6        0.74        5.35     22.29 o
   4  10   6       91.76      161.50     29.58 o
   6  10   6       69.44       23.57     32.08 o
   8  10   6       21.23       44.88     27.61 o
  10  10   6        9.88      -27.64     27.64 o
  12  10   6       94.67       89.12     34.95 o
  14  10   6       20.30      -25.26     31.68 o
  16  10   6      118.95       25.24     48.34 o
 -17  11   6       77.66       70.66     60.20 o
 -15  11   6        4.75       23.81     37.57 o
 -13  11   6       14.29       61.17     35.15 o
 -11  11   6      100.19       94.65     37.02 o
  -9  11   6      303.98      348.52     45.33 o
  -7  11   6       22.20        9.78     58.55 o
  -5  11   6      349.30      393.02     47.40 o
  -3  11   6       57.26      123.18     35.35 o
  -1  11   6      516.15      508.81     54.40 o
   1  11   6      172.99      224.03     55.89 o
   3  11   6        2.22       40.88     27.43 o
   5  11   6       71.35      169.71     35.04 o
   7  11   6       27.25       13.32     35.11 o
   9  11   6       47.16       65.29     31.70 o
  11  11   6       57.89       31.82     33.97 o
  13  11   6        4.74       37.60     87.68 o
 -12  12   6        1.23       49.73     54.96 o
 -10  12   6       14.85       46.16     36.46 o
  -8  12   6       23.79      118.68     46.43 o
  -6  12   6        7.55       31.74     44.34 o
  -4  12   6       23.66       82.55     35.50 o
  -2  12   6        6.29      -32.11     36.31 o
   0  12   6       60.93       20.21     43.35 o
   2  12   6       41.27       54.57     42.06 o
   4  12   6       43.62       46.16     42.76 o
   6  12   6        4.41       31.85     43.23 o
   8  12   6       11.25       11.17     32.40 o
  -3  13   6        3.42       24.98     42.08 o
  -1  13   6       31.83       -3.56     54.96 o
   1  13   6       20.70       23.55     73.28 o
 -29   1   7       13.18       -6.75     33.59 o
 -27   1   7       77.78       53.23     27.43 o
 -25   1   7      144.53      131.55     28.40 o
 -23   1   7        0.01       -7.20     21.84 o
 -21   1   7      182.19      196.00     22.19 o
 -19   1   7      170.62      108.68     20.71 o
 -17   1   7      149.40      153.82     16.70 o
 -15   1   7     1185.52     1157.26     27.06 o
 -13   1   7     6305.65     6269.62     58.94 o
 -11   1   7     4963.50     5184.99     49.28 o
  -9   1   7     2618.63     3120.23     34.02 o
  -7   1   7     2149.30     2172.63     37.22 o
  -5   1   7     7696.19     7945.18     93.54 o
  -3   1   7     3313.49     3694.39     37.87 o
  -1   1   7    20967.58    20448.14    146.39 o
   1   1   7     5427.37     5400.45     53.22 o
   3   1   7       43.10       32.12      8.63 o
   5   1   7     3117.79     3247.09     44.58 o
   7   1   7     3050.83     3237.89     48.72 o
   9   1   7     3037.11     2987.25     46.72 o
  11   1   7       36.23       44.14     13.31 o
  13   1   7        0.36       18.50     12.83 o
  15   1   7     1614.50     1564.32     55.41 o
  17   1   7      171.05      178.86     38.53 o
  19   1   7       19.54       -4.01     19.59 o
  21   1   7        1.52      -16.01     30.56 o
  23   1   7       28.34       51.81     36.20 o
  25   1   7        0.61      -35.79     35.79 o
 -30   2   7       38.85      108.99     57.58 o
 -28   2   7        5.35       -7.85     40.21 o
 -26   2   7       78.15       70.88     32.08 o
 -24   2   7       22.51       26.09     28.83 o
 -22   2   7      464.85      416.30     25.61 o
 -20   2   7      976.01     1026.98     39.21 o
 -18   2   7        0.97       -6.04     16.49 o
 -16   2   7      226.14      210.96     15.95 o
 -14   2   7      937.34      799.04     20.81 o
 -12   2   7     5784.15     5661.54     57.66 o
 -10   2   7      405.87      510.37     17.75 o
  -8   2   7    11847.33    11529.37    107.33 o
  -6   2   7      924.98      860.20     26.11 o
  -4   2   7     2260.46     2201.89     38.31 o
  -2   2   7    58672.47    57503.67    417.63 o
   0   2   7      468.53      490.32     18.73 o
   2   2   7     4519.13     4444.61     47.25 o
   4   2   7    17473.84    18018.20    145.62 o
   6   2   7      134.88      229.01     15.34 o
   8   2   7       30.70       40.89     10.92 o
  10   2   7      394.28      388.09     19.90 o
  12   2   7      264.38      275.93     19.87 o
  14   2   7     5350.26     5219.02    103.15 o
  16   2   7      750.27      636.86     36.43 o
  18   2   7     2511.19     2497.01     65.93 o
  20   2   7       48.86       78.00     25.93 o
  22   2   7      288.08      295.14     45.35 o
  24   2   7       19.88       36.84     39.23 o
  26   2   7       98.24      104.52     44.50 o
 -29   3   7        4.88       12.34     43.97 o
 -27   3   7      116.35       81.13     43.97 o
 -25   3   7       13.86      -32.40     32.44 o
 -23   3   7      232.08      179.96     25.97 o
 -21   3   7      123.86      142.82     23.48 o
 -19   3   7      335.42      304.13     26.43 o
 -17   3   7      129.44       80.66     22.43 o
 -15   3   7     1144.75     1178.91     28.18 o
 -13   3   7     2239.79     2271.87     38.61 o
 -11   3   7     1564.04     1560.02     27.56 o
  -9   3   7     7967.48     8564.50     88.07 o
  -7   3   7     4786.15     4994.35     56.53 o
  -5   3   7     7055.01     6949.33     70.44 o
  -3   3   7    16440.54    15854.29    139.32 o
  -1   3   7     3475.30     3492.23     40.49 o
   1   3   7    30541.59    30691.89    254.97 o
   3   3   7     2824.77     3144.38     40.84 o
   5   3   7     2725.35     2798.42     38.00 o
   7   3   7       10.82       41.26     11.18 o
   9   3   7        0.28       -6.79     10.90 o
  11   3   7       22.07       34.90     12.85 o
  13   3   7       57.01       60.51     22.79 o
  15   3   7       85.78       69.05     22.81 o
  17   3   7      845.21      726.79     41.32 o
  19   3   7        4.12       -7.42     23.42 o
  21   3   7      117.00      117.70     29.81 o
  23   3   7        0.15       -3.09     44.92 o
  25   3   7       20.01       22.57     40.43 o
 -28   4   7       87.05      127.15     75.90 o
 -26   4   7       88.67      156.97     35.89 o
 -24   4   7      473.11      483.14     46.84 o
 -22   4   7       24.31       31.52     27.95 o
 -20   4   7       15.07       15.52     17.17 o
 -18   4   7     3770.15     3753.46     63.06 o
 -16   4   7      154.56      122.86     18.57 o
 -14   4   7     3358.65     3282.27     52.38 o
 -12   4   7     1944.21     1954.68     33.66 o
 -10   4   7       97.32       73.48     10.87 o
  -8   4   7      512.30      407.85     15.99 o
  -6   4   7     6018.36     5755.29     84.80 o
  -4   4   7     1701.90     1679.65     29.45 o
  -2   4   7     1710.46     1536.85     29.40 o
   0   4   7    20827.31    20130.72    161.62 o
   2   4   7    14545.74    15032.23    139.78 o
   4   4   7      162.67      211.61     16.17 o
   6   4   7      909.42      844.54     23.16 o
   8   4   7      307.60      351.72     22.41 o
  10   4   7     9193.72     9295.59    102.92 o
  12   4   7     1739.74     1770.99     53.39 o
  14   4   7      647.42      638.16     37.02 o
  16   4   7      111.57      194.45     27.84 o
  18   4   7       36.52       23.38     24.58 o
  20   4   7      533.48      544.79     41.40 o
  22   4   7      311.58      462.92     41.53 o
  24   4   7        7.45       -8.62     39.66 o
 -27   5   7       83.65      129.06     38.46 o
 -25   5   7      346.51      475.90     44.03 o
 -23   5   7      360.68      473.71     49.11 o
 -21   5   7       14.60       53.09     23.06 o
 -19   5   7      435.88      407.06     51.96 o
 -17   5   7     3467.52     3281.28     66.21 o
 -15   5   7       37.57       42.31     17.26 o
 -13   5   7     2516.57     2487.96     51.66 o
 -11   5   7       15.59       13.21     10.49 o
  -9   5   7     3081.73     3028.01     43.87 o
  -7   5   7     6224.58     6021.26     65.85 o
  -5   5   7      979.68      941.62     21.57 o
  -3   5   7      704.28      686.71     21.77 o
  -1   5   7    38912.97    36293.07    303.65 o
   1   5   7    14489.65    14551.80    126.29 o
   3   5   7    28407.44    28539.55    247.41 o
   5   5   7     6042.02     5752.13     76.74 o
   7   5   7      889.35      920.99     29.30 o
   9   5   7     4934.43     4651.42     74.18 o
  11   5   7     3060.14     3066.21     66.30 o
  13   5   7      731.01      696.11     38.28 o
  15   5   7      221.37      239.41     30.11 o
  17   5   7       51.90       46.96     25.50 o
  19   5   7      213.77      241.82     34.50 o
  21   5   7      123.61      147.56     36.73 o
  23   5   7      270.49      375.47     46.44 o
 -26   6   7       12.24       16.68     41.10 o
 -24   6   7       11.31       -6.63     29.29 o
 -22   6   7       76.85      146.87     28.13 o
 -20   6   7        3.85       -6.27     21.75 o
 -18   6   7      653.44      641.06     46.46 o
 -16   6   7      506.10      617.64     44.20 o
 -14   6   7      115.98      127.23     25.70 o
 -12   6   7      149.51      154.84     21.44 o
 -10   6   7       14.71        7.10     18.64 o
  -8   6   7      846.88      819.03     28.85 o
  -6   6   7     1692.48     1818.52     35.18 o
  -4   6   7      789.20      710.51     40.18 o
  -2   6   7     1028.07     1114.46     31.26 o
   0   6   7     1085.53     1091.35     28.49 o
   2   6   7       34.85       41.89     13.92 o
   4   6   7     1515.10     1458.84     37.15 o
   6   6   7      265.40      256.58     22.52 o
   8   6   7      469.31      519.42     34.95 o
  10   6   7        9.88        4.23     22.71 o
  12   6   7       45.22       17.29     24.29 o
  14   6   7      170.68      153.41     46.03 o
  16   6   7      810.81      829.33     53.33 o
  18   6   7      255.98      272.94     35.40 o
  20   6   7        1.38        8.96     25.75 o
  22   6   7        7.75       -5.51     30.43 o
 -25   7   7       30.42       12.48     60.31 o
 -23   7   7       73.32       65.02     62.21 o
 -21   7   7        0.02       27.16     29.09 o
 -19   7   7       44.29       77.31     27.79 o
 -17   7   7       24.35       55.44     26.63 o
 -15   7   7      137.43      123.28     26.74 o
 -13   7   7      167.73      141.28     26.77 o
 -11   7   7      461.55      415.03     34.12 o
  -9   7   7     1607.66     1515.28     36.55 o
  -7   7   7     1243.80     1143.93     31.46 o
  -5   7   7      467.13      427.61     18.13 o
  -3   7   7        3.92        1.24     13.73 o
  -1   7   7        0.11        6.56     13.71 o
   1   7   7     1028.73      972.69     29.81 o
   3   7   7       47.57       22.24     15.65 o
   5   7   7       17.39       16.54     16.83 o
   7   7   7        0.96       -9.89     19.52 o
   9   7   7        1.24      -19.35     19.35 o
  11   7   7       44.95       23.83     23.63 o
  13   7   7        1.23       -0.85     24.47 o
  15   7   7      316.60      345.50     54.91 o
  17   7   7      113.71       89.77     64.59 o
  19   7   7       30.19        6.10     37.22 o
  21   7   7        1.45       22.13     35.15 o
 -24   8   7        1.62      -36.64     52.34 o
 -22   8   7        0.09       24.20     32.42 o
 -20   8   7       35.97       -0.74     27.44 o
 -18   8   7       21.45       26.51     25.12 o
 -16   8   7      124.21      207.67     32.85 o
 -14   8   7       21.65       48.13     26.06 o
 -12   8   7       15.72        5.80     21.77 o
 -10   8   7      209.07      249.52     30.04 o
  -8   8   7      382.25      461.61     34.97 o
  -6   8   7      381.85      396.19     23.09 o
  -4   8   7      190.72      121.97     18.91 o
  -2   8   7      330.06      318.78     22.60 o
   0   8   7       25.60       12.58     14.63 o
   2   8   7       90.68       49.66     18.55 o
   4   8   7       36.10       60.49     18.32 o
   6   8   7       13.61       -8.86     21.02 o
   8   8   7      123.10      104.92     27.50 o
  10   8   7       26.59       11.03     24.00 o
  12   8   7      224.97      164.21     33.96 o
  14   8   7        4.13      -11.02     27.74 o
  16   8   7        0.00       43.10     30.99 o
  18   8   7       47.03        2.18     36.29 o
  20   8   7      232.48      237.44     59.74 o
 -21   9   7       24.36        4.64     31.27 o
 -19   9   7        4.76       -8.15     53.12 o
 -17   9   7        1.06       18.87     50.46 o
 -15   9   7       35.43       18.27     25.61 o
 -13   9   7       18.84      -14.47     23.79 o
 -11   9   7        6.77      -20.66     20.66 o
  -9   9   7       26.19        8.14     22.94 o
  -7   9   7      202.91      206.18     29.05 o
  -5   9   7      112.10      106.35     23.84 o
  -3   9   7       84.59       29.64     20.69 o
  -1   9   7       68.57       80.71     17.15 o
   1   9   7        1.55       39.92     15.72 o
   3   9   7        1.40       15.63     19.13 o
   5   9   7      129.71      153.77     28.43 o
   7   9   7       80.55       63.33     25.86 o
   9   9   7       21.73       21.61     26.21 o
  11   9   7      359.26      380.09     46.74 o
  13   9   7        0.01        2.56     26.45 o
  15   9   7       44.69       38.55     34.53 o
  17   9   7        0.84        4.74     35.15 o
 -20  10   7       28.86       70.66     60.20 o
 -18  10   7       51.11      125.37     40.62 o
 -16  10   7      133.59      214.13     40.67 o
 -14  10   7        6.73        9.58     27.11 o
 -12  10   7        0.73        3.42     27.26 o
 -10  10   7        0.00        3.69     24.87 o
  -8  10   7        0.09       14.29     23.03 o
  -6  10   7        0.03      -14.00     28.92 o
  -4  10   7       79.46       53.01     23.59 o
  -2  10   7      250.60      299.38     28.91 o
   0  10   7       93.49      115.97     24.02 o
   2  10   7       25.95       37.26     25.15 o
   4  10   7      112.13      124.34     29.83 o
   6  10   7      171.13      196.86     32.40 o
   8  10   7      111.04       87.41     31.08 o
  10  10   7        2.78      -13.60     27.99 o
  12  10   7       15.31      -16.09     31.55 o
  14  10   7        3.33      -40.98     40.98 o
  16  10   7        1.76        0.00     47.91 o
 -17  11   7       43.76      136.10     62.81 o
 -15  11   7        7.45       36.56     35.20 o
 -13  11   7      328.96      374.71     47.23 o
 -11  11   7      166.19      190.93     65.98 o
  -9  11   7      103.94       83.51     57.43 o
  -7  11   7      179.93      185.56     61.13 o
  -5  11   7        9.67       29.31     32.63 o
  -3  11   7       83.61      114.57     45.71 o
  -1  11   7      292.40      353.38     37.02 o
   1  11   7       72.88      126.50     40.87 o
   3  11   7      143.53      152.33     57.58 o
   5  11   7      352.66      392.08     53.17 o
   7  11   7       50.42       71.47     34.97 o
   9  11   7      160.21      181.65     36.62 o
  11  11   7       39.44       41.90     51.20 o
  13  11   7       45.25       43.84     48.34 o
 -12  12   7      112.95       13.09     54.96 o
 -10  12   7       10.34      133.38     48.88 o
  -8  12   7      196.60      344.29     57.85 o
  -6  12   7        7.95       88.44     50.10 o
  -4  12   7       11.34       14.44     29.65 o
  -2  12   7       49.37      -35.21     35.21 o
   0  12   7       97.89       74.61     47.20 o
   2  12   7        8.85      -64.87     74.59 o
   4  12   7       61.87       74.82     45.87 o
   6  12   7       42.36       70.77     46.52 o
   8  12   7        6.41       88.99     78.52 o
 -30   0   8      206.86      305.49     60.20 o
 -28   0   8       15.77       -6.54     38.86 o
 -26   0   8       77.40        9.86     35.77 o
 -24   0   8      291.44      270.17     43.23 o
 -22   0   8     5391.25     5081.35    124.83 o
 -20   0   8      164.62      186.58     28.20 o
 -18   0   8     2829.86     2908.92     62.54 o
 -16   0   8     2632.29     2524.36     55.46 o
 -14   0   8      232.11      188.68     22.29 o
 -12   0   8    13150.54    12809.13    139.83 o
 -10   0   8    13038.90    14231.66    148.48 o
  -8   0   8     7675.19     7694.42     87.43 o
  -6   0   8    24225.80    23692.56    224.64 o
  -4   0   8    36511.07    35323.33    501.85 o
  -2   0   8        8.19       76.95     40.57 o
   0   0   8    11660.55    10749.12    155.98 o
   2   0   8     8394.18     7765.78    272.19 o
   4   0   8     1929.21     1616.89     87.68 o
   6   0   8    13578.08    14289.30    173.24 o
   8   0   8      562.30      691.85     31.53 o
  10   0   8     3356.72     3524.29     70.06 o
  12   0   8     3706.03     3605.94     74.30 o
  14   0   8       23.89       64.69     21.94 o
  16   0   8     2810.97     2572.76     66.80 o
  18   0   8      104.08      126.50     40.15 o
  20   0   8       44.08      128.24     65.43 o
  22   0   8      677.31      690.95    104.69 o
  24   0   8        0.47      -52.34     52.34 o
  26   0   8      142.79       60.20     81.13 o
 -29   1   8        0.05      -38.34     38.34 o
 -27   1   8       39.25       25.99     25.71 o
 -25   1   8      246.79      280.53     46.84 o
 -23   1   8       22.44        7.08     21.20 o
 -21   1   8     1468.02     1483.24     40.45 o
 -19   1   8    15535.78    15500.21    126.07 o
 -17   1   8     2346.38     2295.41     38.43 o
 -15   1   8       25.56       16.37     12.30 o
 -13   1   8     3458.26     3389.02     40.41 o
 -11   1   8      175.04      200.66     12.28 o
  -9   1   8    18378.48    19030.50    133.24 o
  -7   1   8    31144.09    32060.91    210.80 o
  -5   1   8     3356.54     3827.11     51.98 o
  -3   1   8     1212.73     1234.67     20.61 o
  -1   1   8      121.93      100.03     10.73 o
   1   1   8        3.75        5.90      9.78 o
   3   1   8    26470.94    25333.32    214.55 o
   5   1   8     2782.36     2571.80     40.34 o
   7   1   8     1125.95     1294.31     30.95 o
   9   1   8      430.64      371.96     19.36 o
  11   1   8      843.70      880.01     29.25 o
  13   1   8      890.46      892.06     30.37 o
  15   1   8       28.24       13.84     19.55 o
  17   1   8      401.98      436.10     31.72 o
  19   1   8      220.46      150.27     47.76 o
  21   1   8      248.76      222.58     40.57 o
  23   1   8      245.44      263.38     45.42 o
  25   1   8       52.38       70.58     54.57 o
 -30   2   8        9.15      -41.36     41.36 o
 -28   2   8      376.40      491.67     60.20 o
 -26   2   8      398.02      438.92     57.58 o
 -24   2   8        0.09        2.36     27.95 o
 -22   2   8       38.30       21.92     17.89 o
 -20   2   8     1630.67     1631.79     40.60 o
 -18   2   8     1063.07      997.88     30.52 o
 -16   2   8       75.80       46.95     13.47 o
 -14   2   8      477.62      506.22     17.57 o
 -12   2   8     4200.64     3832.40     45.49 o
 -10   2   8       39.53       -0.31      9.30 o
  -8   2   8     1664.58     1595.34     26.87 o
  -6   2   8    28615.70    30414.27    287.02 o
  -4   2   8     1200.22     1311.46     44.27 o
  -2   2   8     4629.06     4515.67     42.60 o
   0   2   8    12885.64    13699.37    112.95 o
   2   2   8     1816.77     1856.77     29.25 o
   4   2   8      215.82      230.88     22.68 o
   6   2   8    17967.80    18897.76    192.13 o
   8   2   8     5998.14     6133.46     74.65 o
  10   2   8      733.45      741.96     26.60 o
  12   2   8     6178.72     6068.95     79.23 o
  14   2   8      410.70      419.76     23.67 o
  16   2   8      164.66      121.60     24.66 o
  18   2   8     2217.46     2285.99     63.81 o
  20   2   8       55.95       83.75     25.98 o
  22   2   8       13.77       -4.19     32.80 o
  24   2   8       72.66       -2.67     48.10 o
 -29   3   8       70.14       96.26     49.86 o
 -27   3   8        0.02      -52.34     52.34 o
 -25   3   8      407.70      412.48     39.00 o
 -23   3   8      217.79      217.01     32.37 o
 -21   3   8      297.42      368.71     28.52 o
 -19   3   8      795.93      802.54     34.60 o
 -17   3   8     1827.74     1774.98     56.74 o
 -15   3   8     4105.10     3896.16     56.77 o
 -13   3   8     3322.78     3465.98     47.50 o
 -11   3   8     5759.15     6155.42     71.10 o
  -9   3   8     6115.57     7259.10     77.47 o
  -7   3   8     6025.65     6889.64     87.00 o
  -5   3   8       44.74       75.13     12.37 o
  -3   3   8    11281.62    11558.85    117.41 o
  -1   3   8    14878.14    14402.18    119.15 o
   1   3   8      930.67      984.52     25.89 o
   3   3   8    23907.51    24420.07    192.17 o
   5   3   8     2046.74     1800.68     32.06 o
   7   3   8        1.73       -0.50     13.92 o
   9   3   8     1833.71     1820.51     34.76 o
  11   3   8     2870.14     2553.24     47.95 o
  13   3   8       65.86       64.33     24.05 o
  15   3   8      670.41      726.04     38.51 o
  17   3   8       18.95       22.40     38.91 o
  19   3   8      253.38      238.04     32.80 o
  21   3   8      378.87      397.99     38.26 o
  23   3   8       35.61       54.44     72.30 o
  25   3   8       60.18        6.59     40.50 o
 -28   4   8       13.41       10.15     58.89 o
 -26   4   8       46.90       18.18     30.45 o
 -24   4   8      467.03      569.33     43.52 o
 -22   4   8       64.47       52.99     27.62 o
 -20   4   8      400.25      379.12     62.33 o
 -18   4   8      710.04      646.69     53.42 o
 -16   4   8       96.67       84.55     28.19 o
 -14   4   8     4477.11     4205.41     59.12 o
 -12   4   8     3278.81     3148.82     48.64 o
 -10   4   8     1620.76     1749.13     36.56 o
  -8   4   8     1251.08     1064.36     26.12 o
  -6   4   8     4061.82     4031.03     50.48 o
  -4   4   8     2046.59     1890.97     31.79 o
  -2   4   8     2157.45     2074.55     34.91 o
   0   4   8     2743.28     2673.46     38.74 o
   2   4   8      153.35      270.99     17.08 o
   4   4   8     2751.34     2780.43     38.54 o
   6   4   8      211.07      186.35     16.25 o
   8   4   8       73.56       73.88     14.85 o
  10   4   8     1201.61     1124.22     33.28 o
  12   4   8     3392.21     3245.90     69.88 o
  14   4   8      854.72      871.66     48.35 o
  16   4   8      728.77      681.34     39.67 o
  18   4   8      797.38      731.10     43.61 o
  20   4   8       11.91       -4.77     26.24 o
  22   4   8      265.83      331.33     38.50 o
  24   4   8        0.16      -39.44     39.44 o
 -27   5   8        6.44       39.30     54.40 o
 -25   5   8       19.71       57.44     31.52 o
 -23   5   8       89.77       73.63     30.80 o
 -21   5   8       93.61       92.03     40.17 o
 -19   5   8        0.36      -18.35     19.63 o
 -17   5   8      141.74      197.25     24.26 o
 -15   5   8      396.90      389.79     28.02 o
 -13   5   8      494.93      483.77     26.92 o
 -11   5   8      358.58      370.18     29.04 o
  -9   5   8     1841.46     1714.83     45.60 o
  -7   5   8      594.01      609.14     24.27 o
  -5   5   8      714.78      642.63     18.18 o
  -3   5   8       46.47       42.96     12.98 o
  -1   5   8     7511.99     7055.69     74.55 o
   1   5   8     3813.90     3520.06     52.28 o
   3   5   8      154.93      118.97     16.76 o
   5   5   8      556.70      562.25     37.12 o
   7   5   8     1656.93     1547.20     37.38 o
   9   5   8       41.47       31.66     26.07 o
  11   5   8     3111.96     3206.24     69.50 o
  13   5   8     1016.17     1029.25     43.72 o
  15   5   8       37.14       41.95     23.65 o
  17   5   8       80.14       73.12     25.09 o
  19   5   8      649.19      780.96     47.37 o
  21   5   8        3.57      -20.89     30.23 o
  23   5   8      242.84      309.47     53.64 o
 -26   6   8      221.22      287.41     48.13 o
 -24   6   8        3.94       18.63     30.59 o
 -22   6   8       14.07       49.65     30.28 o
 -20   6   8      227.25      260.23     30.80 o
 -18   6   8      578.59      608.82     40.67 o
 -16   6   8      220.45      239.78     30.98 o
 -14   6   8     1010.76      949.47     43.54 o
 -12   6   8     1308.26     1205.99     45.91 o
 -10   6   8     1307.33     1271.73     31.68 o
  -8   6   8     3775.93     3438.52     54.16 o
  -6   6   8      800.32      717.68     26.48 o
  -4   6   8       30.69       23.18     13.39 o
  -2   6   8     4933.54     4799.40     64.88 o
   0   6   8     1881.97     1920.29     36.70 o
   2   6   8      366.77      323.26     24.74 o
   4   6   8      332.77      353.87     22.77 o
   6   6   8       12.89       -1.92     14.24 o
   8   6   8        6.78       -0.62     20.41 o
  10   6   8      113.88       83.99     26.47 o
  12   6   8       84.34       66.42     27.43 o
  14   6   8        1.79      -19.24     22.96 o
  16   6   8      342.83      401.38     42.60 o
  18   6   8       79.70       63.18     29.22 o
  20   6   8       71.29       56.56     30.81 o
  22   6   8        0.01       11.15     31.48 o
 -25   7   8       70.10       55.19     46.94 o
 -23   7   8       94.45       51.78     39.63 o
 -21   7   8      142.27       97.53     29.56 o
 -19   7   8        1.95       25.87     24.70 o
 -17   7   8     1117.65     1189.14     97.84 o
 -15   7   8       24.52       11.76     22.36 o
 -13   7   8      466.82      451.04     46.84 o
 -11   7   8     3093.48     3166.88     73.71 o
  -9   7   8     1617.19     1544.60     48.72 o
  -7   7   8      598.10      570.70     25.66 o
  -5   7   8      782.89      762.77     24.71 o
  -3   7   8     1198.00     1125.97     32.29 o
  -1   7   8     1050.82     1072.19     30.71 o
   1   7   8     2855.24     2802.53     47.74 o
   3   7   8      146.26      146.66     19.84 o
   5   7   8     1049.58      991.83     34.74 o
   7   7   8     2947.34     2820.89     73.78 o
   9   7   8       82.68       83.57     29.65 o
  11   7   8      412.20      402.31     43.97 o
  13   7   8      520.66      508.77     43.25 o
  15   7   8       76.01       11.81     27.17 o
  17   7   8      131.41       81.75     34.13 o
  19   7   8       74.38      115.10     37.02 o
  21   7   8        1.27      -33.67     33.67 o
 -24   8   8        0.66        2.62     52.34 o
 -22   8   8       52.07      172.56     51.32 o
 -20   8   8        8.75       -7.28     27.07 o
 -18   8   8       51.77      102.63     30.69 o
 -16   8   8       45.87       54.72     26.48 o
 -14   8   8      682.35      671.41     43.51 o
 -12   8   8      246.02      266.17     31.23 o
 -10   8   8      554.80      504.25     45.33 o
  -8   8   8      987.18      985.33     41.38 o
  -6   8   8       33.26       37.33     24.18 o
  -4   8   8      402.24      373.50     24.41 o
  -2   8   8      400.45      440.05     27.78 o
   0   8   8        0.11       -8.38     14.68 o
   2   8   8       21.97        5.82     16.95 o
   4   8   8      273.07      280.74     28.71 o
   6   8   8      157.21      200.19     27.77 o
   8   8   8       27.45        7.76     22.20 o
  10   8   8      105.56      128.91     30.78 o
  12   8   8      151.85      104.89     32.11 o
  14   8   8        0.01       31.60     29.21 o
  16   8   8       22.38      -12.28     29.76 o
  18   8   8        5.58       29.42     35.92 o
  20   8   8       14.95      -56.20     79.83 o
 -21   9   8        1.43       57.33     44.76 o
 -19   9   8        5.17        6.31     37.38 o
 -17   9   8       20.15       36.36     72.91 o
 -15   9   8       22.04      -11.90     23.74 o
 -13   9   8       76.63       55.04     43.84 o
 -11   9   8      258.14      225.55     30.57 o
  -9   9   8      125.89       61.45     33.61 o
  -7   9   8      735.74      768.52     49.56 o
  -5   9   8      193.40      172.97     25.69 o
  -3   9   8       39.98       17.08     21.62 o
  -1   9   8      208.45      258.15     33.16 o
   1   9   8      138.04      186.20     20.29 o
   3   9   8        9.85       -5.42     19.64 o
   5   9   8      231.68      244.09     32.62 o
   7   9   8      173.38      227.60     33.08 o
   9   9   8       11.94       10.43     24.79 o
  11   9   8       66.76       64.60     30.02 o
  13   9   8        1.26        5.98     30.95 o
  15   9   8        9.79      -20.06     30.55 o
  17   9   8       27.34       56.80     47.45 o
 -20  10   8        0.02      -39.26     52.34 o
 -18  10   8       77.65      157.22     60.20 o
 -16  10   8      105.16       60.48     33.67 o
 -14  10   8        0.07       16.62     33.62 o
 -12  10   8       17.20       28.46     33.90 o
 -10  10   8        0.98       52.35     32.65 o
  -8  10   8      356.70      426.34     45.70 o
  -6  10   8      157.99      128.47     35.07 o
  -4  10   8       18.53       56.21     24.45 o
  -2  10   8        0.22       22.32     21.62 o
   0  10   8       51.36       45.11     29.77 o
   2  10   8        2.20       18.33     23.80 o
   4  10   8       17.24       13.68     25.60 o
   6  10   8        0.00       35.88     26.06 o
   8  10   8       36.93       35.96     29.54 o
  10  10   8      342.13      480.95     45.62 o
  12  10   8       20.14       55.42     34.44 o
  14  10   8       10.01       14.88     47.69 o
 -17  11   8        5.75        2.62     52.34 o
 -15  11   8      159.33      114.89     52.71 o
 -13  11   8       12.17       45.75    116.47 o
 -11  11   8       91.84       81.13     42.01 o
  -9  11   8      743.18      822.31     79.46 o
  -7  11   8      508.65      542.59     89.25 o
  -5  11   8      244.05      276.20     50.91 o
  -3  11   8      177.29      147.30     33.48 o
  -1  11   8        4.38       24.56     24.41 o
   1  11   8      156.01      209.58     45.82 o
   3  11   8      457.46      436.62     56.24 o
   5  11   8       41.61       62.46     53.65 o
   7  11   8        8.10        3.27     30.38 o
   9  11   8       42.48       70.16     34.14 o
  11  11   8        0.07       44.70     69.36 o
 -12  12   8       34.71      157.03     65.43 o
 -10  12   8        5.52      -20.83     42.76 o
  -8  12   8        0.17        7.10     61.50 o
  -6  12   8        0.39       42.34     48.23 o
  -4  12   8        9.74       72.48     55.71 o
  -2  12   8       21.70       -6.92     38.34 o
   0  12   8       84.86      126.78     47.11 o
   2  12   8       62.12       23.22     42.06 o
   4  12   8        9.33       10.13     42.06 o
   6  12   8        0.25        7.64     45.28 o
   8  12   8       24.99      133.48     88.99 o
 -29   1   9      215.00      233.59     68.05 o
 -27   1   9        9.39       24.95     25.78 o
 -25   1   9      820.41      874.43     42.13 o
 -23   1   9       51.32       50.88     20.84 o
 -21   1   9      135.28      126.97     20.94 o
 -19   1   9      120.48      122.05     20.08 o
 -17   1   9     2035.66     2013.31     36.87 o
 -15   1   9      713.31      681.93     21.61 o
 -13   1   9     4574.61     4426.68     47.58 o
 -11   1   9       51.00       63.50      9.96 o
  -9   1   9      184.05      147.53      9.44 o
  -7   1   9    14202.85    13419.34    103.51 o
  -5   1   9    11856.21    11449.37     95.36 o
  -3   1   9      436.65      440.74     15.17 o
  -1   1   9     5917.54     5591.23     61.70 o
   1   1   9    14184.13    14217.99    144.07 o
   3   1   9     1917.45     1736.31     32.67 o
   5   1   9     7230.01     6826.02     77.14 o
   7   1   9       94.29      154.23     14.79 o
   9   1   9     4310.23     4514.56     62.93 o
  11   1   9     8115.28     7882.58     94.30 o
  13   1   9      186.50      198.78     20.49 o
  15   1   9     1244.27     1223.75     42.59 o
  17   1   9      149.26      200.14     28.69 o
  19   1   9       18.27      -10.46     29.40 o
  21   1   9      255.20      347.74     46.06 o
  23   1   9      106.91      115.02     40.62 o
  25   1   9        4.17      -46.58     49.56 o
 -30   2   9      351.77      479.79     62.84 o
 -28   2   9        5.93       22.87     41.49 o
 -26   2   9      310.99      289.22     47.69 o
 -24   2   9        9.46       10.09     25.69 o
 -22   2   9       17.13       -7.90     16.71 o
 -20   2   9       17.37       -4.57     17.12 o
 -18   2   9        8.23       -6.25     16.73 o
 -16   2   9       19.89       21.25     12.47 o
 -14   2   9     1659.00     1570.65     27.90 o
 -12   2   9      180.54      133.16     15.22 o
 -10   2   9     4565.65     4716.43     52.47 o
  -8   2   9     7432.51     8862.69     86.97 o
  -6   2   9      387.61      387.11     19.01 o
  -4   2   9     3224.07     3084.56     49.96 o
  -2   2   9     2889.36     3034.27     33.65 o
   0   2   9        4.25       11.53      9.11 o
   2   2   9       18.54        5.79      9.51 o
   4   2   9     1797.44     1835.99     35.13 o
   6   2   9      156.62      189.47     15.83 o
   8   2   9      671.18      624.00     38.06 o
  10   2   9       66.35       96.62     16.12 o
  12   2   9     3086.61     3068.57     56.94 o
  14   2   9     2328.50     2280.53     62.22 o
  16   2   9       28.72       34.54     22.29 o
  18   2   9       12.05       32.61     24.19 o
  20   2   9       42.04       46.40     34.94 o
  22   2   9        0.33      -10.54     33.27 o
  24   2   9       63.42       38.28     38.76 o
 -29   3   9      107.74      163.17     52.81 o
 -27   3   9        6.30       -9.74     38.99 o
 -25   3   9        6.13        6.17     41.55 o
 -23   3   9       66.42       44.75     27.44 o
 -21   3   9      140.03      133.32     28.77 o
 -19   3   9      220.18      202.72     24.41 o
 -17   3   9      502.86      443.57     27.31 o
 -15   3   9      314.98      309.52     19.53 o
 -13   3   9      437.50      365.37     18.23 o
 -11   3   9     6932.56     7189.97     95.58 o
  -9   3   9     1048.24     1047.25     33.28 o
  -7   3   9       25.23       62.00     13.80 o
  -5   3   9     6179.73     6595.34     79.04 o
  -3   3   9        7.07        1.12     10.58 o
  -1   3   9     1462.03     1504.86     22.82 o
   1   3   9       22.15       -6.67      9.55 o
   3   3   9      307.43      385.81     16.91 o
   5   3   9     6202.82     6330.37     74.70 o
   7   3   9     2421.79     2314.19     48.21 o
   9   3   9       13.28        0.52     16.07 o
  11   3   9      554.87      567.61     25.91 o
  13   3   9      589.32      573.76     35.46 o
  15   3   9       68.09       77.11     24.16 o
  17   3   9      473.18      505.28     37.70 o
  19   3   9        0.10      -21.18     21.18 o
  21   3   9      169.17      168.07     32.00 o
  23   3   9        1.53        5.44     48.07 o
  25   3   9       61.45       37.91     42.85 o
 -28   4   9       20.89       59.07     46.52 o
 -26   4   9       80.88      114.91     34.22 o
 -24   4   9       46.92       81.77     31.09 o
 -22   4   9      180.22      157.17     33.20 o
 -20   4   9      384.92      406.60     40.42 o
 -18   4   9      515.04      444.25     35.94 o
 -16   4   9       27.76       14.76     18.10 o
 -14   4   9        7.74      -12.86     12.86 o
 -12   4   9      503.61      516.83     22.56 o
 -10   4   9      611.98      637.93     22.24 o
  -8   4   9      586.73      684.21     20.96 o
  -6   4   9        2.16       -1.06      8.85 o
  -4   4   9     3286.24     3391.72     44.92 o
  -2   4   9     1475.00     1450.65     30.46 o
   0   4   9     4874.31     4785.58     56.07 o
   2   4   9     7858.81     8316.14     92.00 o
   4   4   9      706.87      882.12     24.73 o
   6   4   9        6.30       20.13     13.23 o
   8   4   9        0.74      -13.71     13.71 o
  10   4   9      547.28      590.02     27.41 o
  12   4   9     3808.66     3797.94    103.88 o
  14   4   9        0.35       38.85     26.32 o
  16   4   9       35.85       30.80     24.51 o
  18   4   9       21.68        8.94     23.57 o
  20   4   9        0.07      -26.70     26.70 o
  22   4   9       13.06       48.19     30.77 o
  24   4   9       10.33      -39.85     39.85 o
 -27   5   9        6.12       28.94     33.16 o
 -25   5   9      337.49      431.67     43.79 o
 -23   5   9      308.28      321.57     45.71 o
 -21   5   9     1488.44     1501.98     59.56 o
 -19   5   9      235.55      236.27     32.11 o
 -17   5   9        0.69      -21.91     21.91 o
 -15   5   9      689.68      645.18     37.19 o
 -13   5   9      611.54      608.12     41.28 o
 -11   5   9     1057.77     1052.28     29.68 o
  -9   5   9       31.93       39.26     13.37 o
  -7   5   9      369.90      400.25     18.88 o
  -5   5   9      173.58      187.06     17.14 o
  -3   5   9        0.15       13.62     10.86 o
  -1   5   9     3686.38     3670.09     49.88 o
   1   5   9        5.60      -12.34     12.34 o
   3   5   9       89.96      114.64     17.33 o
   5   5   9      960.71     1010.26     39.26 o
   7   5   9      374.49      334.41     25.15 o
   9   5   9      150.80      134.90     22.67 o
  11   5   9     3752.78     3647.50     75.16 o
  13   5   9      692.73      730.19     39.85 o
  15   5   9       12.05       29.53     21.44 o
  17   5   9       63.95       74.87     28.07 o
  19   5   9       35.16       34.68     26.77 o
  21   5   9        2.47      -26.41     26.41 o
  23   5   9       25.87       44.62     33.85 o
 -26   6   9       82.43      131.35     43.06 o
 -24   6   9       26.66       61.20     30.66 o
 -22   6   9      237.41      247.19     37.40 o
 -20   6   9      104.80      127.52     47.60 o
 -18   6   9        0.22       33.18     40.80 o
 -16   6   9       95.96      113.24     31.73 o
 -14   6   9     1715.97     1712.49     66.10 o
 -12   6   9     1122.55     1086.75     53.03 o
 -10   6   9     1087.81     1050.40     37.18 o
  -8   6   9      348.46      354.72     20.00 o
  -6   6   9      654.55      638.23     28.49 o
  -4   6   9      536.83      550.83     24.46 o
  -2   6   9     5218.84     4972.77     67.10 o
   0   6   9       13.21        6.83     12.26 o
   2   6   9       46.12       91.32     18.55 o
   4   6   9     1647.37     1583.21     40.85 o
   6   6   9     1367.01     1316.44     49.73 o
   8   6   9      806.04      670.79     39.05 o
  10   6   9       52.13       33.04     25.68 o
  12   6   9       56.47       -7.31     21.72 o
  14   6   9       36.18      -25.39     25.39 o
  16   6   9      417.00      446.95     44.16 o
  18   6   9      106.56      110.25     31.00 o
  20   6   9       84.46       70.57     34.03 o
  22   6   9       22.34       -5.46     32.71 o
 -25   7   9        3.48        6.07     43.60 o
 -23   7   9      172.21      216.85     49.67 o
 -21   7   9      303.53      348.62     47.37 o
 -19   7   9       66.30       93.02     35.50 o
 -17   7   9      614.47      665.47     51.47 o
 -15   7   9       51.82       63.74     37.85 o
 -13   7   9      277.87      278.35     35.98 o
 -11   7   9     2055.83     2157.47     74.29 o
  -9   7   9      701.49      686.00     35.17 o
  -7   7   9      282.46      240.02     46.25 o
  -5   7   9      809.37      785.46     28.91 o
  -3   7   9        9.02       17.74     22.04 o
  -1   7   9     1002.16      921.19     28.53 o
   1   7   9      148.13      185.57     21.26 o
   3   7   9      237.43      251.07     23.24 o
   5   7   9      195.26      191.58     22.27 o
   7   7   9      561.58      566.54     38.58 o
   9   7   9      271.55      313.24     34.24 o
  11   7   9      386.07      429.85     39.63 o
  13   7   9        0.12       20.86     28.35 o
  15   7   9       67.48       39.50     35.22 o
  17   7   9      109.71      158.38     38.58 o
  19   7   9       60.68       70.67     39.48 o
  21   7   9        3.24       38.94     38.06 o
 -24   8   9       48.35       65.43     54.96 o
 -22   8   9       13.13       36.75     42.01 o
 -20   8   9        6.56       59.67     34.00 o
 -18   8   9      961.14      980.11     62.99 o
 -16   8   9       25.13       52.35     31.56 o
 -14   8   9      493.32      578.77     48.11 o
 -12   8   9      877.54      880.47     53.93 o
 -10   8   9      327.88      311.17     38.77 o
  -8   8   9     4590.90     4655.05     86.20 o
  -6   8   9     5404.12     5082.02     89.90 o
  -4   8   9     1628.63     1483.42     50.37 o
  -2   8   9     1548.30     1573.63     39.33 o
   0   8   9     2110.12     2210.11     45.41 o
   2   8   9       20.77      -14.99     14.99 o
   4   8   9      262.38      296.93     38.49 o
   6   8   9      201.49      211.45     29.65 o
   8   8   9       47.92       11.11     21.86 o
  10   8   9      645.39      639.70     45.88 o
  12   8   9       74.03       91.43     54.25 o
  14   8   9       74.54       55.99     31.35 o
  16   8   9      537.28      586.07     52.75 o
  18   8   9        4.01      -31.80     31.80 o
 -21   9   9        9.91       44.03     42.76 o
 -19   9   9        6.03       28.58     40.74 o
 -17   9   9        8.33       37.11     33.73 o
 -15   9   9      245.97      267.80     43.66 o
 -13   9   9        8.65       -1.90     27.70 o
 -11   9   9       70.45       74.20     33.73 o
  -9   9   9      304.35      364.27     50.47 o
  -7   9   9        0.38      -22.84     25.32 o
  -5   9   9       86.41       70.70     24.93 o
  -3   9   9       36.49       -8.13     20.28 o
  -1   9   9      683.03      713.87     34.78 o
   1   9   9       35.15       47.76     20.09 o
   3   9   9       52.86       18.38     22.40 o
   5   9   9      189.23      168.58     31.66 o
   7   9   9      232.38      229.76     34.48 o
   9   9   9      317.20      311.78     38.58 o
  11   9   9        0.32      -29.42     29.42 o
  13   9   9        5.81      -46.33     46.33 o
  15   9   9       64.83       59.21     36.83 o
  17   9   9       49.34      131.91     53.65 o
 -20  10   9       46.55       62.81     60.20 o
 -18  10   9       16.42       18.89     45.87 o
 -16  10   9      338.46      386.77     59.11 o
 -14  10   9        4.03       23.30     34.23 o
 -12  10   9       84.52      182.45     42.13 o
 -10  10   9        0.03       38.70     32.21 o
  -8  10   9        2.60       78.29     33.11 o
  -6  10   9        0.04      -28.47     28.47 o
  -4  10   9       40.91       25.42     23.79 o
  -2  10   9      367.06      400.33     31.54 o
   0  10   9        5.84       13.67     26.82 o
   2  10   9       20.41       41.88     51.04 o
   4  10   9       22.80       18.82     26.66 o
   6  10   9       51.51       89.56     30.04 o
   8  10   9       58.58      122.94     32.11 o
  10  10   9        3.74       50.97     33.04 o
  12  10   9        2.62      -28.15     28.15 o
  14  10   9       30.91      -41.77     47.11 o
 -15  11   9        0.04       63.17     45.87 o
 -13  11   9        0.17       33.50     43.55 o
 -11  11   9       11.56      104.23     45.03 o
  -9  11   9       54.01      163.05     42.48 o
  -7  11   9      284.36      275.99     43.76 o
  -5  11   9        1.18       67.08     58.83 o
  -3  11   9       12.43       12.14     28.15 o
  -1  11   9       14.16       49.33     26.31 o
   1  11   9      252.26      293.10    100.76 o
   3  11   9      109.95      105.19     58.89 o
   5  11   9        6.31       59.21     43.38 o
   7  11   9        9.71      -12.13     58.89 o
   9  11   9       32.12       37.07     34.22 o
  11  11   9        8.53       19.98     56.27 o
 -12  12   9       23.99       34.02     54.96 o
 -10  12   9      124.53      203.08     52.34 o
  -8  12   9        3.04       16.68     43.18 o
  -6  12   9       11.76       55.81     42.98 o
  -4  12   9       27.57       63.79     36.78 o
  -2  12   9       56.12       42.54     42.06 o
   0  12   9        1.67       76.72     43.38 o
   2  12   9        2.53       31.03     43.09 o
   4  12   9       85.03       85.73     48.39 o
   6  12   9        9.58      -21.62     45.82 o
 -30   0  10       42.85       60.20     62.81 o
 -28   0  10      110.19       79.65     40.59 o
 -26   0  10      290.44      317.64     46.16 o
 -24   0  10     1617.08     1643.81     74.80 o
 -22   0  10      621.82      618.05     42.47 o
 -20   0  10      142.72      134.17     27.18 o
 -18   0  10       63.59      124.24     33.66 o
 -16   0  10     1759.23     2011.32     50.73 o
 -14   0  10     8465.81     8327.78    105.76 o
 -12   0  10    16895.78    17180.55    187.75 o
 -10   0  10    12391.91    12554.93    135.25 o
  -8   0  10    26000.23    25402.12    244.09 o
  -6   0  10    10735.51    11320.48    119.90 o
  -4   0  10    21690.21    21283.11    237.13 o
  -2   0  10     7848.35     7158.38    113.63 o
   0   0  10     6286.99     6101.93    106.11 o
   2   0  10      209.98      259.34     25.91 o
   4   0  10      182.10      195.19     27.48 o
   6   0  10      416.78      445.39     36.64 o
   8   0  10     3155.27     3095.31    138.71 o
  10   0  10     1771.75     1808.83     65.28 o
  12   0  10      863.75      881.03    107.31 o
  14   0  10     6851.85     6532.68    138.33 o
  16   0  10      841.03      802.26     49.86 o
  18   0  10      562.25      476.33     81.13 o
  20   0  10      577.39      654.30     99.45 o
  22   0  10      410.75      329.77     88.99 o
  24   0  10        7.29       18.32     75.90 o
 -29   1  10       30.86        5.71     39.59 o
 -27   1  10       69.19       71.58     30.97 o
 -25   1  10       33.21       10.84     22.48 o
 -23   1  10      474.39      493.02     30.92 o
 -21   1  10     1357.00     1288.79     38.91 o
 -19   1  10     3916.69     3814.80     52.68 o
 -17   1  10      345.78      348.55     19.32 o
 -15   1  10      133.19      136.45     15.42 o
 -13   1  10     1202.48     1184.94     25.12 o
 -11   1  10      364.69      276.35     14.71 o
  -9   1  10     3575.40     3751.29     39.00 o
  -7   1  10       15.92        7.34      6.14 o
  -5   1  10    10232.40     9993.04     86.38 o
  -3   1  10      374.12      350.18     12.44 o
  -1   1  10     1790.24     1861.96     33.31 o
   1   1  10     2136.93     2441.25     43.38 o
   3   1  10    14533.65    14170.40    133.15 o
   5   1  10     3223.87     3153.68     48.40 o
   7   1  10     1583.95     1702.40     37.06 o
   9   1  10      119.89      115.34     17.85 o
  11   1  10       23.74        7.89     23.55 o
  13   1  10     1649.45     1584.05     42.14 o
  15   1  10      833.77      760.29     31.83 o
  17   1  10      649.70      511.66     34.22 o
  19   1  10        0.29       25.38     31.27 o
  21   1  10      281.83      264.90     43.44 o
  23   1  10        5.21       -4.75     49.86 o
  25   1  10       50.87       42.13     73.28 o
 -30   2  10       14.39       33.54     44.64 o
 -28   2  10        0.47      -37.69     37.69 o
 -26   2  10      278.35      257.06     47.16 o
 -24   2  10       26.43       19.86     26.42 o
 -22   2  10      647.65      724.53     44.48 o
 -20   2  10       33.68       -4.05     16.96 o
 -18   2  10     6338.50     6390.39     71.79 o
 -16   2  10      978.63      927.92     25.03 o
 -14   2  10     1069.02     1079.44     24.25 o
 -12   2  10     1324.40     1436.65     29.25 o
 -10   2  10     4851.81     4664.47     46.41 o
  -8   2  10    19011.30    19514.09    198.22 o
  -6   2  10      654.28      694.67     32.05 o
  -4   2  10    21195.45    21374.07    222.39 o
  -2   2  10    15429.73    15675.72    128.26 o
   0   2  10      462.97      462.35     17.14 o
   2   2  10    17770.23    18992.59    169.33 o
   4   2  10     2272.26     2223.92     33.65 o
   6   2  10      904.92      878.59     27.87 o
   8   2  10     6653.00     6613.56     82.20 o
  10   2  10     2973.13     2867.48     72.92 o
  12   2  10     3811.19     3784.93     63.34 o
  14   2  10     1151.32     1264.46     72.53 o
  16   2  10      189.53      205.43     27.38 o
  18   2  10      947.02      894.93     44.35 o
  20   2  10      271.90      306.78     43.44 o
  22   2  10       34.90      -20.04     34.17 o
  24   2  10       64.14       92.69     54.03 o
 -29   3  10      152.01      184.61     51.42 o
 -27   3  10      150.21      199.99     48.81 o
 -25   3  10      200.21      279.27     35.91 o
 -23   3  10        0.42       -6.22     24.93 o
 -21   3  10      221.10      201.61     30.28 o
 -19   3  10       11.53       -5.16     22.46 o
 -17   3  10     4808.21     4704.58     89.65 o
 -15   3  10      271.38      246.23     27.31 o
 -13   3  10      277.79      281.07     24.58 o
 -11   3  10      332.43      395.66     27.17 o
  -9   3  10     1258.54     1212.27     56.52 o
  -7   3  10    10438.29    10900.17    125.38 o
  -5   3  10      674.86      689.50     27.95 o
  -3   3  10     1187.19     1195.87     23.02 o
  -1   3  10    27394.50    27950.09    199.69 o
   1   3  10       39.19       64.61     11.89 o
   3   3  10     4511.69     4580.17     60.08 o
   5   3  10     6874.25     6553.56     78.46 o
   7   3  10     2369.58     2427.30     45.59 o
   9   3  10     1776.69     1695.17     40.95 o
  11   3  10     1667.10     1652.37     42.80 o
  13   3  10      310.11      282.36     29.73 o
  15   3  10      457.24      414.49     33.61 o
  17   3  10      959.60      973.43     47.01 o
  19   3  10       14.78       33.84     24.79 o
  21   3  10        7.09       13.17     50.57 o
  23   3  10      234.42      223.83     49.64 o
 -28   4  10       33.50       29.11     43.09 o
 -26   4  10       86.82      140.21     34.70 o
 -24   4  10       31.66       42.27     29.36 o
 -22   4  10       34.18       31.35     26.45 o
 -20   4  10        4.06       -1.86     23.39 o
 -18   4  10       13.79      -12.04     29.09 o
 -16   4  10     1669.61     1609.93     53.00 o
 -14   4  10      108.95       84.91     18.70 o
 -12   4  10      549.46      562.58     22.35 o
 -10   4  10       57.35       63.20     14.66 o
  -8   4  10      825.17      805.33     42.31 o
  -6   4  10      441.76      491.01     24.54 o
  -4   4  10      652.69      573.58     18.36 o
  -2   4  10    16912.71    16325.38    174.91 o
   0   4  10     3518.80     3490.65     52.18 o
   2   4  10     2716.85     2688.06     39.43 o
   4   4  10      152.88      199.45     15.85 o
   6   4  10      484.55      440.30     23.12 o
   8   4  10        5.78        3.08     15.69 o
  10   4  10      741.90      680.02     35.81 o
  12   4  10       45.70       74.41     24.88 o
  14   4  10      115.86       81.62     24.16 o
  16   4  10      378.33      404.16     35.94 o
  18   4  10       58.76       92.01     27.98 o
  20   4  10      285.54      284.05     36.95 o
  22   4  10       69.59       84.98     32.90 o
 -27   5  10        8.62       49.07     44.26 o
 -25   5  10       51.58       81.24     44.58 o
 -23   5  10       45.17       28.09     28.89 o
 -21   5  10       58.07       96.90     46.46 o
 -19   5  10       27.28       65.08     26.82 o
 -17   5  10      374.60      310.41     32.17 o
 -15   5  10      353.14      341.63     31.39 o
 -13   5  10      105.74      102.71     18.90 o
 -11   5  10      937.88      949.15     35.31 o
  -9   5  10     3274.28     3309.52     62.24 o
  -7   5  10     1227.13     1286.01     29.30 o
  -5   5  10      189.76      226.24     15.53 o
  -3   5  10     7861.14     7810.96     99.57 o
  -1   5  10     4899.51     4740.13     58.29 o
   1   5  10       42.31       60.20     15.70 o
   3   5  10     3384.13     3397.98     55.55 o
   5   5  10     3692.12     3823.18     72.96 o
   7   5  10      310.13      328.93     26.66 o
   9   5  10      196.40      228.05     26.71 o
  11   5  10       15.46       18.01     26.91 o
  13   5  10        0.08       -4.14     19.47 o
  15   5  10        4.29       36.08     23.92 o
  17   5  10      240.85      175.85     32.74 o
  19   5  10      182.18      218.72     35.76 o
  21   5  10       44.35        1.16     29.76 o
  23   5  10        0.01       -0.58     32.99 o
 -26   6  10       72.63       74.62     66.94 o
 -24   6  10       34.29       44.57     32.67 o
 -22   6  10        1.60       31.05     39.29 o
 -20   6  10       41.46       16.24     26.57 o
 -18   6  10      319.78      259.81     33.27 o
 -16   6  10       23.37        2.76     51.85 o
 -14   6  10        2.15       28.06     26.08 o
 -12   6  10       21.09       10.75     24.16 o
 -10   6  10      753.74      756.87     40.80 o
  -8   6  10       24.50       20.11     16.72 o
  -6   6  10       77.85       97.44     11.55 o
  -4   6  10       61.94       59.79     12.94 o
  -2   6  10     1003.17      975.64     28.17 o
   0   6  10       52.25       68.82     14.19 o
   2   6  10       10.78       -7.98     14.69 o
   4   6  10       95.48      108.78     18.55 o
   6   6  10     1832.83     1804.02     45.12 o
   8   6  10       15.61      -13.92     21.55 o
  10   6  10      795.52      886.88     47.83 o
  12   6  10      279.53      250.28     34.57 o
  14   6  10      175.68      154.14     45.58 o
  16   6  10       63.38      122.57     34.95 o
  18   6  10       19.98       46.96     30.11 o
  20   6  10       15.87        6.01     30.68 o
  22   6  10      109.02      152.02     39.04 o
 -25   7  10      191.40      135.35     68.65 o
 -23   7  10       16.19       92.65     43.55 o
 -21   7  10      536.47      745.20     65.22 o
 -19   7  10      607.00      615.01     51.87 o
 -17   7  10      109.87      129.23     44.18 o
 -15   7  10      292.95      372.21     40.18 o
 -13   7  10      721.63      755.28     64.51 o
 -11   7  10      369.72      396.00     43.37 o
  -9   7  10       69.17       88.82     21.90 o
  -7   7  10       17.21        9.73     28.33 o
  -5   7  10      158.38      167.42     24.64 o
  -3   7  10     3098.32     2896.65     61.04 o
  -1   7  10     1540.99     1581.35     37.73 o
   1   7  10     3429.67     3372.41     68.45 o
   3   7  10      765.24      810.37     32.69 o
   5   7  10       22.25       45.97     20.51 o
   7   7  10      719.85      754.32     43.35 o
   9   7  10     1372.81     1338.04     61.22 o
  11   7  10       22.15       15.96     24.64 o
  13   7  10      208.48      217.90     37.05 o
  15   7  10      313.79      374.56     55.45 o
  17   7  10       32.92       40.39     34.89 o
  19   7  10       74.58       87.36     38.79 o
 -24   8  10        2.07       18.32     52.34 o
 -22   8  10        4.94       12.65     42.59 o
 -20   8  10       64.95      103.38     40.40 o
 -18   8  10      160.60      159.49     39.19 o
 -16   8  10      298.22      367.36     63.76 o
 -14   8  10        0.07       18.32     29.06 o
 -12   8  10        0.72        0.00     38.86 o
 -10   8  10        3.65      -31.92     31.92 o
  -8   8  10       37.23       30.58     21.42 o
  -6   8  10     1019.60     1073.66     53.26 o
  -4   8  10      374.23      400.42     32.31 o
  -2   8  10     2104.87     2026.53     51.14 o
   0   8  10      160.75      240.76     21.36 o
   2   8  10       91.41       99.03     20.58 o
   4   8  10      125.16      147.55     26.44 o
   6   8  10       14.48      -21.65     27.93 o
   8   8  10        8.48      -11.07     22.20 o
  10   8  10        0.22       -1.00     25.39 o
  12   8  10      137.93      129.49     33.66 o
  14   8  10        0.54        2.26     27.89 o
  16   8  10       22.73       13.49     33.57 o
  18   8  10        0.78        8.12     36.47 o
 -21   9  10      110.36      160.33     52.15 o
 -19   9  10       30.49      -21.18     38.73 o
 -17   9  10      178.39      189.62     51.04 o
 -15   9  10      219.86      314.74     44.71 o
 -13   9  10      297.14      321.85     44.06 o
 -11   9  10       30.40        4.86     28.92 o
  -9   9  10      127.22      146.57     34.91 o
  -7   9  10       11.82      -18.78     29.10 o
  -5   9  10       99.52      148.12     38.91 o
  -3   9  10       11.40       27.50     19.68 o
  -1   9  10        8.55      -16.77     19.21 o
   1   9  10      133.38      114.55     27.20 o
   3   9  10      338.02      357.55     33.25 o
   5   9  10        0.58      -22.03     22.03 o
   7   9  10      185.96      221.42     35.04 o
   9   9  10      641.27      680.42     49.13 o
  11   9  10        7.96       40.87     29.59 o
  13   9  10       92.33       87.69     35.47 o
  15   9  10       27.88       10.17     34.17 o
  17   9  10        0.30      -25.53     45.95 o
 -20  10  10        0.73        0.00     52.34 o
 -18  10  10       20.50       57.93     47.16 o
 -16  10  10        1.47       98.58     62.81 o
 -14  10  10        2.04       57.35     48.42 o
 -12  10  10       68.08       88.82     49.93 o
 -10  10  10      124.74      130.48     38.06 o
  -8  10  10       15.03       39.47     29.61 o
  -6  10  10       43.69       23.15     31.51 o
  -4  10  10        0.27      -21.56     21.56 o
  -2  10  10      185.07      232.48     28.15 o
   0  10  10       94.83       77.24     31.94 o
   2  10  10      213.14      297.75     58.89 o
   4  10  10      111.44       89.10     42.08 o
   6  10  10      236.51      261.64     37.09 o
   8  10  10       60.92      118.59     33.54 o
  10  10  10       15.00      -29.76     29.76 o
  12  10  10       23.45        7.15     33.27 o
  14  10  10       24.09       -3.31     57.58 o
 -15  11  10       51.12       70.66     57.58 o
 -13  11  10       12.74       14.74     43.09 o
 -11  11  10      153.86      206.99     49.86 o
  -9  11  10      128.36      225.28     43.76 o
  -7  11  10       32.30       56.79     35.21 o
  -5  11  10      190.71      212.62     36.64 o
  -3  11  10       96.02       67.00     27.59 o
  -1  11  10       77.92       73.95     30.56 o
   1  11  10        0.65       12.03     38.34 o
   3  11  10       21.92       28.96     40.15 o
   5  11  10        0.72       15.25     41.49 o
   7  11  10       43.70       77.13     52.34 o
   9  11  10        0.00       35.75     48.42 o
  11  11  10        3.71       11.47     46.76 o
 -12  12  10        0.22        0.00     54.96 o
 -10  12  10        6.56       63.12     70.66 o
  -8  12  10        2.20       26.80     40.67 o
  -6  12  10       31.43       37.01     37.02 o
  -4  12  10       10.43       50.21     56.25 o
  -2  12  10        3.28      -37.69     37.69 o
   0  12  10       24.38      -34.49     40.15 o
   2  12  10       79.40       63.34     44.52 o
   4  12  10       18.95        9.13     42.01 o
   6  12  10        5.35      -31.41     78.52 o
 -29   1  11       64.07       78.04     56.27 o
 -27   1  11      187.43      176.19     34.57 o
 -25   1  11      123.97      112.11     31.56 o
 -23   1  11      204.87      206.13     24.65 o
 -21   1  11     3060.82     3157.47     55.62 o
 -19   1  11      713.84      760.30     27.49 o
 -17   1  11      649.40      669.88     23.67 o
 -15   1  11     7363.16     7294.56     69.82 o
 -13   1  11      372.90      331.96     15.17 o
 -11   1  11      639.21      600.76     17.21 o
  -9   1  11       13.35       95.33     14.32 o
  -7   1  11      155.41      117.46      9.12 o
  -5   1  11     2462.51     2150.69     30.38 o
  -3   1  11      151.76      192.70     14.63 o
  -1   1  11      100.77      153.57     20.33 o
   1   1  11    15382.84    15508.68    159.43 o
   3   1  11    10560.08    10721.53    121.66 o
   5   1  11     1744.06     1995.61     39.95 o
   7   1  11      177.96      203.87     22.74 o
   9   1  11        2.30        1.84     13.65 o
  11   1  11      158.39      174.79     26.75 o
  13   1  11      214.23      249.57     23.27 o
  15   1  11       98.43       92.11     18.84 o
  17   1  11      355.37      306.00     30.68 o
  19   1  11       33.20        5.45     33.13 o
  21   1  11        1.72      -23.55     46.27 o
  23   1  11        0.01      -23.66     46.52 o
 -30   2  11        1.90       19.99     42.06 o
 -28   2  11        2.37      -37.92     43.18 o
 -26   2  11      167.06      203.14     64.12 o
 -24   2  11      519.59      626.19     52.89 o
 -22   2  11       73.98       67.41     22.03 o
 -20   2  11     1141.33     1043.18     33.54 o
 -18   2  11     3848.62     3830.36     58.61 o
 -16   2  11       11.76       -5.21     12.34 o
 -14   2  11     2658.63     2475.05     44.10 o
 -12   2  11     4134.26     4312.13     52.78 o
 -10   2  11      156.88      144.06     11.35 o
  -8   2  11     1527.95     1321.84     45.71 o
  -6   2  11       19.26       12.63     12.15 o
  -4   2  11     1495.98     1414.49     24.48 o
  -2   2  11     3443.21     3288.39     51.97 o
   0   2  11       16.54      -10.15     10.15 o
   2   2  11    12942.48    13714.08    130.98 o
   4   2  11       74.67      121.73     13.06 o
   6   2  11       96.16       53.10     14.76 o
   8   2  11       74.26       96.45     17.48 o
  10   2  11     2651.21     2605.32     51.63 o
  12   2  11        0.08        4.22     16.56 o
  14   2  11       49.50       23.68     26.44 o
  16   2  11       71.52       94.48     25.82 o
  18   2  11       92.72      115.44     27.16 o
  20   2  11      295.40      315.34     45.00 o
  22   2  11      680.88      695.61     59.21 o
  24   2  11       33.33       27.53     49.65 o
 -29   3  11      109.17       86.79     70.66 o
 -27   3  11       41.96      -22.02     74.59 o
 -25   3  11       58.20       40.35     29.18 o
 -23   3  11       59.50       55.94     41.55 o
 -21   3  11      808.68      714.74     41.34 o
 -19   3  11      124.41       83.00     26.94 o
 -17   3  11     1535.43     1476.50     52.10 o
 -15   3  11      268.29      227.33     22.10 o
 -13   3  11     5520.96     5257.16     61.62 o
 -11   3  11      691.11      598.05     17.99 o
  -9   3  11     2899.08     3204.02     58.55 o
  -7   3  11     4381.46     4191.47     66.85 o
  -5   3  11     1671.99     1450.19     39.97 o
  -3   3  11       27.53       37.31      8.22 o
  -1   3  11       13.97       92.38     11.97 o
   1   3  11      813.90     1036.21     26.21 o
   3   3  11     9174.12     9571.02    106.51 o
   5   3  11     4555.83     4205.96     60.86 o
   7   3  11     3288.34     3226.97     54.62 o
   9   3  11      634.02      603.06     26.83 o
  11   3  11      992.84      945.98     35.18 o
  13   3  11      221.68      148.99     26.66 o
  15   3  11       56.05       27.38     25.05 o
  17   3  11     1041.07      995.72     47.72 o
  19   3  11      378.99      355.57     36.22 o
  21   3  11       42.91       -4.10     50.85 o
  23   3  11      180.63      199.98     49.82 o
 -28   4  11       21.10       45.54     44.52 o
 -26   4  11      130.72      226.20     37.80 o
 -24   4  11      129.47      179.04     41.93 o
 -22   4  11      266.42      336.42     35.62 o
 -20   4  11        1.85      -22.38     23.57 o
 -18   4  11     2575.05     2615.84     66.41 o
 -16   4  11      843.04      820.52     40.61 o
 -14   4  11      226.67      209.17     21.73 o
 -12   4  11      258.55      212.98     35.13 o
 -10   4  11      572.76      613.78     29.65 o
  -8   4  11     1924.12     1796.98     44.81 o
  -6   4  11     3852.58     3814.29     52.57 o
  -4   4  11       47.77       75.54     10.25 o
  -2   4  11    12612.76    12407.74    111.11 o
   0   4  11    10843.03    11233.32    102.37 o
   2   4  11       72.05       60.84     13.09 o
   4   4  11     2790.16     2836.41     51.60 o
   6   4  11     4990.37     4956.54     98.98 o
   8   4  11      175.07      167.69     35.61 o
  10   4  11     1144.15     1277.00     39.72 o
  12   4  11     5163.08     4939.57     91.73 o
  14   4  11      342.76      355.95     42.69 o
  16   4  11     1873.67     1934.64     63.59 o
  18   4  11      578.74      652.59     43.44 o
  20   4  11        4.45       28.54     41.10 o
  22   4  11        6.61      -22.47     38.92 o
 -27   5  11       58.19       37.09     48.84 o
 -25   5  11       36.57       38.48     31.22 o
 -23   5  11      260.51      283.35     37.31 o
 -21   5  11       14.94       26.32     28.29 o
 -19   5  11      550.25      643.76     40.68 o
 -17   5  11     1120.28     1097.83     54.80 o
 -15   5  11      126.36      105.63     25.89 o
 -13   5  11     1075.77     1002.86     36.75 o
 -11   5  11     2197.53     2148.39     53.26 o
  -9   5  11       41.39       63.64     23.94 o
  -7   5  11      465.48      506.15     28.01 o
  -5   5  11      290.20      298.17     15.74 o
  -3   5  11     8489.50     8003.32     82.07 o
  -1   5  11     3740.56     3905.28     52.89 o
   1   5  11      522.75      486.37     23.71 o
   3   5  11     1068.52     1022.69     34.14 o
   5   5  11      380.47      447.71     25.99 o
   7   5  11     1544.04     1604.09     47.85 o
   9   5  11     1203.52     1255.45     46.66 o
  11   5  11     1790.87     1811.94     69.89 o
  13   5  11       14.05       12.23     22.03 o
  15   5  11      294.47      305.09     46.41 o
  17   5  11        5.21      -12.80     26.02 o
  19   5  11       11.75       -2.60     26.98 o
  21   5  11       19.08       -5.79     29.03 o
 -26   6  11       15.15       42.17     39.22 o
 -24   6  11       24.39       27.93     52.51 o
 -22   6  11       46.46       76.88     30.76 o
 -20   6  11       22.60       -2.12     26.21 o
 -18   6  11        1.84       34.73     36.64 o
 -16   6  11        0.48       13.57     42.68 o
 -14   6  11      141.78      110.31     31.27 o
 -12   6  11       14.98       51.01     27.06 o
 -10   6  11     1614.04     1562.62     58.55 o
  -8   6  11       32.47      -17.32     17.32 o
  -6   6  11      345.86      371.08     27.70 o
  -4   6  11     1880.74     1778.78     37.36 o
  -2   6  11      105.96      129.86     15.55 o
   0   6  11      463.06      424.89     27.57 o
   2   6  11      489.60      485.11     25.88 o
   4   6  11        3.71        5.48     16.60 o
   6   6  11        7.83        7.98     17.91 o
   8   6  11      171.22      135.90     28.35 o
  10   6  11        0.01      -11.70     21.66 o
  12   6  11      492.37      452.82     41.32 o
  14   6  11        2.76      -14.49     25.58 o
  16   6  11       81.74      123.25     38.91 o
  18   6  11       35.37       60.35     31.63 o
  20   6  11      123.87      154.95     38.11 o
 -25   7  11       18.66       60.49     39.19 o
 -23   7  11        4.75       50.82     42.59 o
 -21   7  11        0.26       45.10     33.22 o
 -19   7  11      162.82      253.50     64.68 o
 -17   7  11       41.85       27.19     38.49 o
 -15   7  11       21.23       35.91     29.28 o
 -13   7  11       61.16       47.77     27.63 o
 -11   7  11        0.90       -3.24     25.46 o
  -9   7  11      154.10      177.13     25.48 o
  -7   7  11      825.51      839.72     46.09 o
  -5   7  11     1036.42      946.46     41.37 o
  -3   7  11      232.49      173.84     23.35 o
  -1   7  11     1146.42     1135.46     37.06 o
   1   7  11      969.89      950.66     35.33 o
   3   7  11      691.39      732.40     32.98 o
   5   7  11      659.20      643.08     34.56 o
   7   7  11      542.40      525.54     53.55 o
   9   7  11      110.12       92.81     28.66 o
  11   7  11       19.88       29.18     25.56 o
  13   7  11       20.67        6.48     30.55 o
  15   7  11        5.56       -6.77     30.02 o
  17   7  11        1.70       -9.01     31.18 o
  19   7  11       38.64      -15.62     73.39 o
 -24   8  11        3.44        2.62     47.11 o
 -22   8  11        1.20      -13.77     62.81 o
 -20   8  11       26.27       33.41     38.71 o
 -18   8  11        0.28        3.89     31.84 o
 -16   8  11       65.01       71.06     37.72 o
 -14   8  11      288.26      286.32     40.90 o
 -12   8  11       11.18       42.11     30.17 o
 -10   8  11     1425.84     1469.10     65.45 o
  -8   8  11      742.59      680.80     40.80 o
  -6   8  11     1119.11     1142.53     57.42 o
  -4   8  11      530.37      546.51     48.35 o
  -2   8  11     1096.12     1135.32     41.28 o
   0   8  11     1221.85     1142.93     48.50 o
   2   8  11     1424.67     1417.63     43.11 o
   4   8  11       62.22       91.70     23.13 o
   6   8  11       23.15       27.49     22.71 o
   8   8  11      177.41      189.04     33.48 o
  10   8  11       24.95        4.05     27.57 o
  12   8  11      262.68      283.32     40.42 o
  14   8  11       55.04       33.64     41.42 o
  16   8  11       32.83      -30.85     32.95 o
  18   8  11       94.98       25.33     48.34 o
 -21   9  11       29.01       65.43     54.96 o
 -19   9  11       99.64       84.48     46.37 o
 -17   9  11       89.50      148.49     46.96 o
 -15   9  11       18.44       34.07     33.23 o
 -13   9  11      261.05      305.77     43.24 o
 -11   9  11        1.04      -21.09     28.72 o
  -9   9  11      484.87      574.09     61.29 o
  -7   9  11       19.77       -0.32     23.80 o
  -5   9  11        0.42      -11.36     38.53 o
  -3   9  11       13.51       25.32     20.95 o
  -1   9  11      184.88      235.11     26.76 o
   1   9  11        7.00       19.96     24.55 o
   3   9  11      243.10      264.91     44.64 o
   5   9  11      293.43      262.13     37.11 o
   7   9  11      245.39      291.02     37.09 o
   9   9  11       75.74       70.32     34.01 o
  11   9  11       29.68       17.97     35.24 o
  13   9  11        4.77      -15.98     30.38 o
  15   9  11        0.32      -42.40     42.40 o
 -18  10  11        1.36      -31.41     47.11 o
 -16  10  11       16.37      119.29    117.77 o
 -14  10  11       29.45      102.49    106.00 o
 -12  10  11       82.45      115.74     46.40 o
 -10  10  11       70.34       78.02     36.51 o
  -8  10  11       40.05       49.86     32.17 o
  -6  10  11       96.98      122.81     36.20 o
  -4  10  11        2.78       -7.36     22.52 o
  -2  10  11       15.20       23.30     23.86 o
   0  10  11        2.15       24.52     40.33 o
   2  10  11      184.67      143.89     42.08 o
   4  10  11      168.59      144.10     56.27 o
   6  10  11       41.32       48.45     42.06 o
   8  10  11        0.02       18.62     30.38 o
  10  10  11       75.75       34.59     35.29 o
  12  10  11       67.09       70.61     54.30 o
 -15  11  11       20.64       36.64     52.34 o
 -13  11  11      161.17      322.56     61.50 o
 -11  11  11       58.34       36.64     78.52 o
  -9  11  11        0.09       65.96     35.29 o
  -7  11  11      364.17      503.86     51.47 o
  -5  11  11      102.59      152.21     35.39 o
  -3  11  11       55.56       61.32     54.02 o
  -1  11  11       56.50      106.54     43.95 o
   1  11  11       20.96       12.05     38.99 o
   3  11  11       35.85       62.44     43.97 o
   5  11  11      220.25      214.52     51.56 o
   7  11  11        1.31       44.70     53.65 o
   9  11  11      182.52      240.78     94.22 o
 -10  12  11       13.20      -39.63     39.63 o
  -8  12  11        8.90        9.58     39.59 o
  -6  12  11       30.93      -12.46     35.31 o
  -4  12  11        8.35       -5.16     37.61 o
  -2  12  11        1.04      -36.36     42.06 o
   0  12  11        3.49       31.25     61.50 o
   2  12  11        7.90       29.88     42.59 o
   4  12  11       40.91       44.34    136.10 o
 -30   0  12       51.48      -57.58     60.20 o
 -28   0  12      307.50      353.32     73.28 o
 -26   0  12       46.00       61.64     51.04 o
 -24   0  12       49.49       -5.39     28.93 o
 -22   0  12      384.35      399.10     43.50 o
 -20   0  12      191.01      173.63     27.51 o
 -18   0  12    19687.50    19525.67    214.16 o
 -16   0  12     2118.21     2277.30     78.57 o
 -14   0  12       21.97      -14.96     15.87 o
 -12   0  12     4073.94     3813.83     60.78 o
 -10   0  12     5735.38     6320.70     82.03 o
  -8   0  12    23783.48    25896.61    298.05 o
  -6   0  12    30505.44    32228.28    267.87 o
  -4   0  12     2339.90     2532.75    103.38 o
  -2   0  12        1.19       19.42     16.93 o
   0   0  12    12438.39    12613.71    191.00 o
   2   0  12      913.15     1202.55     51.72 o
   4   0  12     2068.78     2336.08     70.32 o
   6   0  12    10855.47    10875.06    184.08 o
   8   0  12     4272.07     4268.83    103.19 o
  10   0  12      182.37      180.39     40.57 o
  12   0  12     2481.27     2726.89     87.39 o
  14   0  12      608.90      512.02     47.11 o
  16   0  12       85.87       86.37     29.92 o
  18   0  12        6.19      -54.96     60.20 o
  20   0  12       17.89       54.96     68.05 o
  22   0  12        1.45      -26.17     60.20 o
  24   0  12       22.62       36.64     81.13 o
 -29   1  12      175.11      149.18     73.28 o
 -27   1  12      105.86       90.85     32.22 o
 -25   1  12      519.35      572.57     46.74 o
 -23   1  12      166.98      173.68     22.78 o
 -21   1  12       40.86        4.43     17.50 o
 -19   1  12        0.24      -17.43     17.43 o
 -17   1  12      506.94      516.73     21.57 o
 -15   1  12     6454.54     6280.03     63.48 o
 -13   1  12     5544.53     5463.04     55.61 o
 -11   1  12       30.57       -2.52      9.27 o
  -9   1  12     8556.87     9914.93     79.60 o
  -7   1  12     1456.70     1443.93     26.32 o
  -5   1  12       21.01       33.54      8.88 o
  -3   1  12     5214.44     5443.78     57.49 o
  -1   1  12    12466.34    12511.29    133.51 o
   1   1  12     3175.60     3347.34     66.89 o
   3   1  12      483.73      506.28     25.45 o
   5   1  12       15.58       32.07     16.54 o
   7   1  12      669.33      605.48     25.62 o
   9   1  12      780.94      813.44     30.98 o
  11   1  12     5883.49     5916.55     82.69 o
  13   1  12      488.81      447.78     26.76 o
  15   1  12      249.77      211.52     27.34 o
  17   1  12      411.37      406.23     34.38 o
  19   1  12       61.17      108.21     48.01 o
  21   1  12      350.67      340.21     66.55 o
  23   1  12       99.84       47.15     56.42 o
 -30   2  12        0.22        2.38     40.15 o
 -28   2  12        0.47      -60.07     65.43 o
 -26   2  12       10.03      -14.13     34.84 o
 -24   2  12        6.08       -8.53     25.69 o
 -22   2  12      878.36      920.48     58.02 o
 -20   2  12      367.72      353.87     26.81 o
 -18   2  12      649.17      633.44     24.23 o
 -16   2  12      253.34      258.08     16.69 o
 -14   2  12      662.53      614.42     28.05 o
 -12   2  12        0.01        4.52      7.37 o
 -10   2  12       19.26       13.98      7.16 o
  -8   2  12      885.43     1089.68     28.44 o
  -6   2  12     1477.24     1462.94     52.51 o
  -4   2  12     1375.11     1667.59     28.37 o
  -2   2  12      267.20      216.44     20.49 o
   0   2  12       80.17       81.83     24.67 o
   2   2  12     3071.37     3574.35     44.47 o
   4   2  12      129.33      114.33     16.39 o
   6   2  12       94.37       90.04     20.05 o
   8   2  12        6.86        4.94     16.07 o
  10   2  12      755.54      691.09     32.21 o
  12   2  12      633.60      601.63     29.69 o
  14   2  12      912.29      939.75     42.70 o
  16   2  12        8.72      -14.85     20.98 o
  18   2  12      123.73       84.71     27.21 o
  20   2  12      175.32      171.47     41.75 o
  22   2  12        5.45        5.82     39.53 o
 -29   3  12      214.08      250.71     54.69 o
 -27   3  12      310.92      357.57     54.69 o
 -25   3  12      186.26      192.58     54.02 o
 -23   3  12       71.27       97.60     29.76 o
 -21   3  12      924.22      919.62     58.18 o
 -19   3  12      557.95      597.58     37.91 o
 -17   3  12      184.51      189.10     35.89 o
 -15   3  12     2963.01     2968.60     56.16 o
 -13   3  12     2017.23     2007.68     45.73 o
 -11   3  12      234.25      236.23     22.13 o
  -9   3  12     6079.60     5796.28    103.00 o
  -7   3  12    27769.45    28718.28    283.88 o
  -5   3  12     5827.43     6042.84     85.19 o
  -3   3  12     1552.79     1548.60     26.40 o
  -1   3  12      181.11      124.70     13.25 o
   1   3  12      120.34      148.78     14.87 o
   3   3  12     7757.40     7671.57     88.32 o
   5   3  12     1197.38     1301.13     36.36 o
   7   3  12     1247.70     1342.77     38.80 o
   9   3  12     1341.65     1508.08     41.36 o
  11   3  12       53.11       42.32     19.20 o
  13   3  12       35.64       27.04     29.47 o
  15   3  12     1204.51     1284.12     51.76 o
  17   3  12       81.12       56.57     26.82 o
  19   3  12        0.04        1.76     23.93 o
  21   3  12        0.40      -36.73     36.73 o
  23   3  12       55.85       86.23     44.64 o
 -28   4  12       20.42      -39.20     39.20 o
 -26   4  12      733.10      797.87     51.03 o
 -24   4  12       96.41       76.58     31.39 o
 -22   4  12        0.13      -33.24     33.24 o
 -20   4  12     2064.91     2117.11     64.22 o
 -18   4  12     1779.82     1697.77     56.38 o
 -16   4  12      165.59      202.90     35.51 o
 -14   4  12     3159.61     3084.18     56.63 o
 -12   4  12      608.96      659.83     36.56 o
 -10   4  12      537.63      491.34     27.61 o
  -8   4  12      813.55      659.92     30.14 o
  -6   4  12      156.82      153.77     19.27 o
  -4   4  12     2659.24     2601.77     43.34 o
  -2   4  12      952.80      956.18     22.39 o
   0   4  12     1979.39     2159.82     37.26 o
   2   4  12       27.51       25.18     13.37 o
   4   4  12     1728.18     1694.44     37.38 o
   6   4  12      875.54      919.12     33.92 o
   8   4  12     2177.06     2128.78     56.63 o
  10   4  12     2458.35     2240.61     51.53 o
  12   4  12      842.34      869.45     42.23 o
  14   4  12      420.51      419.97     35.54 o
  16   4  12      631.88      631.15     41.90 o
  18   4  12        0.07       -2.11     25.98 o
  20   4  12       14.00       17.95     28.70 o
  22   4  12       26.62      -10.32     51.17 o
 -27   5  12        1.98        2.95     38.06 o
 -25   5  12       88.21      119.71     35.68 o
 -23   5  12       57.24       35.75     29.55 o
 -21   5  12      132.64      215.38     33.21 o
 -19   5  12     1120.94     1146.09     49.92 o
 -17   5  12      201.13      161.83     30.98 o
 -15   5  12       12.44       -5.82     24.18 o
 -13   5  12     1733.13     1679.32     48.67 o
 -11   5  12      610.01      558.08     31.57 o
  -9   5  12       82.74       25.28     27.08 o
  -7   5  12     1291.65     1278.85     41.87 o
  -5   5  12        1.03        3.53     10.90 o
  -3   5  12     1989.05     2042.12     36.49 o
  -1   5  12      991.63      986.92     27.67 o
   1   5  12      517.07      465.82     24.39 o
   3   5  12      107.34      171.67     20.60 o
   5   5  12      280.83      245.40     23.16 o
   7   5  12     1221.94     1143.54     38.55 o
   9   5  12       23.29       25.37     30.98 o
  11   5  12      118.94      103.59     26.04 o
  13   5  12      199.20      158.87     29.05 o
  15   5  12        0.08      -20.93     23.96 o
  17   5  12       66.40       56.64     29.14 o
  19   5  12      325.54      335.39     40.26 o
  21   5  12       92.40      118.55     34.84 o
 -26   6  12       37.94       40.06     38.36 o
 -24   6  12       62.21      106.70     42.31 o
 -22   6  12       37.40      -10.56     29.47 o
 -20   6  12        2.28       47.19     28.14 o
 -18   6  12       37.50       38.01     26.90 o
 -16   6  12      151.67      131.98     56.40 o
 -14   6  12      676.27      788.74     49.76 o
 -12   6  12      262.33      269.53     25.27 o
 -10   6  12      265.38      250.69     34.00 o
  -8   6  12     1276.66     1105.90     42.26 o
  -6   6  12      156.65      179.96     24.30 o
  -4   6  12       20.08       49.65     20.89 o
  -2   6  12      796.90      875.76     34.14 o
   0   6  12       45.45       19.40     21.83 o
   2   6  12       17.59       28.75     16.43 o
   4   6  12      840.41      859.72     33.51 o
   6   6  12       15.96       17.27     21.04 o
   8   6  12       66.99       44.19     23.85 o
  10   6  12       31.90       -8.75     22.47 o
  12   6  12      206.88      183.76     44.55 o
  14   6  12      428.08      441.14     43.77 o
  16   6  12      126.59      164.44     33.09 o
  18   6  12       80.37       92.48     32.53 o
  20   6  12      205.28      240.69     51.00 o
 -25   7  12      116.88      148.58     45.17 o
 -23   7  12        3.00       30.15    116.47 o
 -21   7  12       13.99        1.43     32.74 o
 -19   7  12      115.42      210.66     40.41 o
 -17   7  12        5.44       42.78     34.76 o
 -15   7  12        3.11       70.78     36.42 o
 -13   7  12      451.40      510.42     44.99 o
 -11   7  12      479.95      425.22     40.96 o
  -9   7  12      123.56      115.99     23.80 o
  -7   7  12     2604.16     2605.35     63.96 o
  -5   7  12     3430.46     3057.80     82.09 o
  -3   7  12     2030.84     2084.29     80.45 o
  -1   7  12        3.38       44.65     16.27 o
   1   7  12     3235.02     2923.29     57.34 o
   3   7  12      339.03      329.78     26.06 o
   5   7  12      301.44      244.86     26.55 o
   7   7  12      257.40      184.60     30.56 o
   9   7  12       35.01       28.03     23.95 o
  11   7  12       69.66       78.66     30.33 o
  13   7  12      138.32      158.24     47.78 o
  15   7  12        4.31       10.01     31.35 o
  17   7  12      113.23      107.95     57.22 o
  19   7  12       20.44       13.95     37.11 o
 -24   8  12        3.65        5.23     49.73 o
 -22   8  12       17.49       93.68     75.90 o
 -20   8  12       10.89       21.79     40.67 o
 -18   8  12       21.86       62.02     34.25 o
 -16   8  12      188.14      174.01     48.42 o
 -14   8  12       96.52       52.95     32.99 o
 -12   8  12        2.81       -5.14     27.43 o
 -10   8  12        0.65       -2.21     25.41 o
  -8   8  12      160.64      191.32     26.90 o
  -6   8  12      221.72      172.61     27.01 o
  -4   8  12      137.61      103.78     22.83 o
  -2   8  12      939.71      877.89     37.50 o
   0   8  12       26.92       35.82     23.49 o
   2   8  12       27.86       15.88     18.14 o
   4   8  12       32.42       53.71     24.00 o
   6   8  12       11.28       19.39     22.34 o
   8   8  12      241.94      225.94     35.04 o
  10   8  12       69.58       60.72     30.04 o
  12   8  12       34.50       30.33     29.76 o
  14   8  12       18.71      -31.68     31.68 o
  16   8  12       30.39       29.94     35.62 o
 -21   9  12       23.09       96.84     57.58 o
 -19   9  12       14.12       57.38     94.22 o
 -17   9  12       26.06      102.85     41.15 o
 -15   9  12       45.98       53.46     33.95 o
 -13   9  12       22.58       89.61     36.54 o
 -11   9  12        1.25      -15.91     49.40 o
  -9   9  12      514.31      502.83     47.24 o
  -7   9  12     1009.82     1056.66     47.43 o
  -5   9  12       24.84       36.13     42.69 o
  -3   9  12      117.58      107.58     24.20 o
  -1   9  12       38.67       29.64     21.75 o
   1   9  12       49.45       87.95     31.09 o
   3   9  12      277.29      289.54     46.16 o
   5   9  12      217.39      174.21     32.85 o
   7   9  12        1.52       24.34     39.05 o
   9   9  12       11.94       33.89     30.50 o
  11   9  12        4.59       12.24     31.28 o
  13   9  12       49.40        0.36     32.58 o
  15   9  12        2.92       -6.28     53.65 o
 -18  10  12      208.57      298.36     70.66 o
 -16  10  12       20.62        8.93     51.04 o
 -14  10  12      459.72      619.70     65.40 o
 -12  10  12      145.84      269.94     83.98 o
 -10  10  12      115.76      223.57     40.96 o
  -8  10  12      326.64      399.78     47.20 o
  -6  10  12      356.01      301.68     60.62 o
  -4  10  12        6.19      -11.91     22.91 o
  -2  10  12     1200.13     1298.73     66.01 o
   0  10  12      198.25      248.24     38.85 o
   2  10  12        0.05        4.71     34.84 o
   4  10  12      241.99      375.56     54.69 o
   6  10  12      422.79      474.83     61.48 o
   8  10  12        1.17       25.67     42.76 o
  10  10  12       58.05       36.82     34.33 o
  12  10  12        1.02      -25.13     41.06 o
 -15  11  12       88.82       99.45     60.20 o
 -13  11  12       80.95       65.33     45.87 o
 -11  11  12        1.11       48.45     42.76 o
  -9  11  12       26.19        4.15     50.22 o
  -7  11  12        4.46       49.21     36.11 o
  -5  11  12       17.74       52.11     31.90 o
  -3  11  12      222.13      256.88     62.71 o
  -1  11  12       87.20      126.75     82.44 o
   1  11  12        4.51      -34.80     39.59 o
   3  11  12        7.98       68.05     43.55 o
   5  11  12       26.88       65.83     47.16 o
   7  11  12      138.50       98.41    100.76 o
   9  11  12      103.15      164.88     91.60 o
 -10  12  12       32.57      105.39     49.38 o
  -8  12  12        1.17       44.87     43.97 o
  -6  12  12      102.72       65.46     39.66 o
  -4  12  12      119.90      129.98     40.80 o
  -2  12  12        0.21      -31.41     68.05 o
   0  12  12       63.56       57.73     71.97 o
   2  12  12       44.41      104.45     49.67 o
   4  12  12       16.09      101.14     50.93 o
 -29   1  13      249.67      332.39     81.13 o
 -27   1  13       61.97       43.95     30.59 o
 -25   1  13      104.76      142.33     32.57 o
 -23   1  13        5.19       23.54     21.64 o
 -21   1  13        6.73      -15.71     15.71 o
 -19   1  13     1782.98     1664.37     41.90 o
 -17   1  13     2723.97     2747.61     42.98 o
 -15   1  13       65.49       67.48     12.96 o
 -13   1  13      914.78      801.03     21.13 o
 -11   1  13      117.44      101.85     11.42 o
  -9   1  13     1204.11     1306.23     23.92 o
  -7   1  13     7764.26     7908.70     75.74 o
  -5   1  13        0.41       -1.13      8.80 o
  -3   1  13     1979.77     1989.02     33.26 o
  -1   1  13     6030.84     5959.79     79.12 o
   1   1  13     7508.52     7193.84     92.99 o
   3   1  13     1064.33      957.87     33.99 o
   5   1  13     7350.51     7266.88     98.68 o
   7   1  13      295.71      251.87     23.96 o
   9   1  13      755.36      783.50     35.53 o
  11   1  13      469.91      472.10     27.86 o
  13   1  13     1042.89     1035.02     42.03 o
  15   1  13        0.16       -3.17     23.27 o
  17   1  13      760.93      808.16     56.62 o
  19   1  13        1.15      -36.40     39.50 o
  21   1  13      144.35      101.90     55.15 o
  23   1  13        6.88      -51.42     51.42 o
 -30   2  13        2.14       47.11     70.66 o
 -28   2  13        6.89        8.16     37.24 o
 -26   2  13      568.97      596.73     57.75 o
 -24   2  13        0.32      -18.03     26.10 o
 -22   2  13      897.10      851.03     71.40 o
 -20   2  13      608.84      649.87     29.82 o
 -18   2  13        0.03       -4.72     17.40 o
 -16   2  13      179.89      211.45     16.48 o
 -14   2  13     1474.12     1375.83     27.80 o
 -12   2  13     1867.50     1822.46     32.02 o
 -10   2  13     4719.99     4605.66     60.10 o
  -8   2  13      698.62      761.64     19.71 o
  -6   2  13        0.37      -11.03     12.59 o
  -4   2  13     2370.40     2291.86     37.06 o
  -2   2  13       26.25       27.47     13.30 o
   0   2  13     1131.59     1251.63     26.49 o
   2   2  13     3109.25     3321.53     39.45 o
   4   2  13      257.29      263.18     20.16 o
   6   2  13       66.11       87.45     20.26 o
   8   2  13      279.76      313.04     23.20 o
  10   2  13        4.86      -16.47     16.47 o
  12   2  13     2362.85     2353.66     52.78 o
  14   2  13        3.28      -14.52     21.95 o
  16   2  13      133.37      104.46     28.85 o
  18   2  13       52.73       75.94     27.40 o
  20   2  13      206.91      204.24     43.80 o
  22   2  13       17.58       -7.09     49.67 o
 -29   3  13       11.71       30.36     43.55 o
 -27   3  13       57.54       22.68     40.87 o
 -25   3  13        2.16       25.32     39.67 o
 -23   3  13        1.46        1.69     33.62 o
 -21   3  13      562.24      615.97     41.93 o
 -19   3  13     1512.03     1476.12     61.20 o
 -17   3  13       20.78       31.21     19.35 o
 -15   3  13      402.04      354.75     25.84 o
 -13   3  13      268.23      275.51     22.74 o
 -11   3  13     1347.06     1429.71     69.13 o
  -9   3  13       76.84       68.58     18.13 o
  -7   3  13     1297.10     1301.70     40.62 o
  -5   3  13     5327.36     5321.56     79.93 o
  -3   3  13    13534.54    13259.43    121.82 o
  -1   3  13      356.46      341.57     17.89 o
   1   3  13     1272.62     1263.09     31.14 o
   3   3  13      380.01      365.10     22.13 o
   5   3  13       59.04       35.43     18.18 o
   7   3  13      285.61      272.79     22.35 o
   9   3  13      587.67      648.42     34.35 o
  11   3  13     3798.93     3642.75     65.39 o
  13   3  13      523.91      560.73     36.95 o
  15   3  13      135.30      122.57     28.55 o
  17   3  13       45.27       67.79     26.97 o
  19   3  13        7.22       40.13     27.92 o
  21   3  13       71.95       54.12     42.17 o
 -28   4  13       50.48       52.04     45.03 o
 -26   4  13       40.10       32.95     54.02 o
 -24   4  13        1.08        5.95     28.09 o
 -22   4  13       60.81       91.63     29.73 o
 -20   4  13        0.45      -17.62     24.57 o
 -18   4  13     1684.44     1647.85     56.58 o
 -16   4  13       54.77       56.17     25.22 o
 -14   4  13      233.85      251.70     23.89 o
 -12   4  13      274.53      282.60     25.89 o
 -10   4  13     1060.59     1048.20     40.80 o
  -8   4  13      656.65      718.08     32.59 o
  -6   4  13      893.04      943.11     35.27 o
  -4   4  13      227.95      228.13     12.25 o
  -2   4  13     1040.91     1025.50     23.95 o
   0   4  13     3167.71     3274.47     47.51 o
   2   4  13     4580.40     4663.73     60.64 o
   4   4  13      499.75      464.05     25.42 o
   6   4  13      182.61      160.86     20.62 o
   8   4  13      858.81      877.31     34.43 o
  10   4  13      186.63      211.60     28.24 o
  12   4  13      333.23      355.80     33.35 o
  14   4  13      645.50      686.29     41.95 o
  16   4  13      291.17      286.35     35.36 o
  18   4  13      308.43      440.61     41.04 o
  20   4  13        0.06        2.77     30.54 o
  22   4  13        4.02       -2.75     43.70 o
 -27   5  13      118.53       63.38     39.93 o
 -25   5  13       68.65       81.59     38.15 o
 -23   5  13       12.53       30.70     27.20 o
 -21   5  13        4.54       40.78     28.19 o
 -19   5  13       11.71       -1.51     25.44 o
 -17   5  13      150.43      126.80     28.14 o
 -15   5  13     1059.67     1022.07     87.89 o
 -13   5  13       55.29       57.47     21.23 o
 -11   5  13     1540.03     1400.97     44.63 o
  -9   5  13      276.16      231.16     24.16 o
  -7   5  13      876.84      842.34     40.04 o
  -5   5  13       19.25       19.08     18.51 o
  -3   5  13      794.07      749.61     24.27 o
  -1   5  13      192.61      151.94     17.78 o
   1   5  13     1919.05     1871.27     63.32 o
   3   5  13       88.82       96.07     19.46 o
   5   5  13      335.93      279.91     25.75 o
   7   5  13     1261.54     1246.14     40.15 o
   9   5  13      278.01      301.95     30.22 o
  11   5  13       20.44       11.57     22.63 o
  13   5  13       37.51      -11.17     23.47 o
  15   5  13       66.19       -7.52     26.35 o
  17   5  13      113.37      194.66     35.09 o
  19   5  13       78.20       53.83     35.18 o
  21   5  13       13.29        9.46     32.36 o
 -26   6  13        0.92      -19.18     36.81 o
 -24   6  13       40.21       71.02     32.61 o
 -22   6  13      273.67      328.54     41.55 o
 -20   6  13      153.57      153.03     32.87 o
 -18   6  13     1187.39     1045.43     49.86 o
 -16   6  13      123.33      159.79     42.60 o
 -14   6  13      121.48      144.76     33.43 o
 -12   6  13       28.43       47.10     21.73 o
 -10   6  13        2.82      -16.70     16.70 o
  -8   6  13     5100.78     4987.34    119.44 o
  -6   6  13     8326.79     7771.71    113.32 o
  -4   6  13     3306.72     3300.65     61.03 o
  -2   6  13     3383.57     3147.47     50.71 o
   0   6  13      110.39      122.11     24.25 o
   2   6  13     1009.24      981.96     35.34 o
   4   6  13      524.72      603.09     30.33 o
   6   6  13      129.09      146.30     24.34 o
   8   6  13      123.86      112.96     33.21 o
  10   6  13      271.73      319.76     49.86 o
  12   6  13       18.05      -18.04     24.34 o
  14   6  13       16.91       11.26     28.23 o
  16   6  13      123.66      241.59     37.78 o
  18   6  13      123.14       78.67     33.81 o
  20   6  13       40.74       70.70     35.53 o
 -25   7  13        8.72      -35.66     35.66 o
 -23   7  13        0.01        5.69     40.67 o
 -21   7  13       39.23      109.64     38.32 o
 -19   7  13       75.16      123.49     36.50 o
 -17   7  13      310.01      322.47     42.54 o
 -15   7  13       30.50       83.73     32.36 o
 -13   7  13      845.27      816.13     52.76 o
 -11   7  13        3.93        6.90     26.28 o
  -9   7  13      248.45      274.81     28.48 o
  -7   7  13      208.31      204.73     27.58 o
  -5   7  13      446.30      424.71     33.34 o
  -3   7  13       10.88       58.44     22.98 o
  -1   7  13     1423.26     1259.60     51.65 o
   1   7  13       73.87      145.47     36.23 o
   3   7  13       48.18       95.90     20.84 o
   5   7  13       72.44       84.73     22.59 o
   7   7  13       74.37      101.26     27.43 o
   9   7  13        1.52       17.62     26.06 o
  11   7  13      309.83      269.70     38.18 o
  13   7  13      113.56      124.24     35.05 o
  15   7  13        0.69        1.68     45.43 o
  17   7  13        0.58      -12.97     34.17 o
 -24   8  13       20.38       75.90     57.58 o
 -22   8  13       95.46      164.61     49.86 o
 -20   8  13       10.58      105.52     52.34 o
 -18   8  13       19.42       14.37     37.33 o
 -16   8  13       73.83       79.65     35.56 o
 -14   8  13      266.00      283.66     50.35 o
 -12   8  13      261.53      258.98     39.93 o
 -10   8  13      187.04      137.57     33.76 o
  -8   8  13     1365.77     1173.83     49.49 o
  -6   8  13      140.80      134.31     29.84 o
  -4   8  13      257.84      234.27     26.55 o
  -2   8  13     1690.98     1890.65     59.10 o
   0   8  13        0.27       32.37     22.16 o
   2   8  13      143.67      104.07     27.56 o
   4   8  13      272.12      274.66     31.27 o
   6   8  13      796.00      758.10     46.69 o
   8   8  13       34.40       12.14     26.54 o
  10   8  13       79.16      178.43     36.73 o
  12   8  13      161.77      189.53     39.66 o
  14   8  13        7.33      -10.60     31.66 o
  16   8  13       97.56       73.23     38.87 o
 -21   9  13       83.05      115.16     57.58 o
 -19   9  13       81.81      110.17     52.34 o
 -17   9  13        0.11       36.23     44.49 o
 -15   9  13        8.15       -3.78     31.56 o
 -13   9  13        7.20       27.94     30.85 o
 -11   9  13       32.10       21.74     31.12 o
  -9   9  13       76.76       94.98     35.85 o
  -7   9  13       35.42      102.07     27.49 o
  -5   9  13      911.73      780.59     42.99 o
  -3   9  13      426.51      421.99     32.09 o
  -1   9  13        5.19        1.69     26.18 o
   1   9  13      272.84      193.15     34.49 o
   3   9  13       48.28       84.76     58.89 o
   5   9  13        1.13       25.19     40.57 o
   7   9  13        1.80       13.09     27.31 o
   9   9  13       22.72       23.11     30.12 o
  11   9  13       82.40       78.02     38.75 o
  13   9  13       11.26       27.87     34.07 o
  15   9  13        4.46        9.66     57.58 o
 -18  10  13      276.65      332.39     75.90 o
 -16  10  13      209.60      345.84     59.74 o
 -14  10  13        1.41       -4.53     36.31 o
 -12  10  13      217.37      240.45     58.06 o
 -10  10  13       16.64       66.63     35.75 o
  -8  10  13      145.30      151.64     71.52 o
  -6  10  13        0.62       15.25     36.64 o
  -4  10  13        6.86        2.34     27.51 o
  -2  10  13        1.43       34.54     25.34 o
   0  10  13      216.50      270.20     47.16 o
   2  10  13       41.58       28.08     38.73 o
   4  10  13      158.79      181.51     45.03 o
   6  10  13       21.09       60.62     43.09 o
   8  10  13        9.47       55.73     45.03 o
  10  10  13        0.50       -9.06     44.39 o
  12  10  13        2.39       -8.72     98.15 o
 -15  11  13       41.01       83.75     62.81 o
 -13  11  13        7.66        1.74     42.59 o
 -11  11  13       22.01       79.56     43.55 o
  -9  11  13       69.94      114.74     46.37 o
  -7  11  13        9.66       69.20     31.25 o
  -5  11  13        2.28       59.87     31.62 o
  -3  11  13        4.36       14.08     27.75 o
  -1  11  13       12.41      -14.28     73.28 o
   1  11  13       26.63       15.16     43.95 o
   3  11  13       16.90      -29.46     65.43 o
   5  11  13       73.98       47.32     43.98 o
   7  11  13       81.20      114.92     69.36 o
  -8  12  13        4.89      -17.16     55.79 o
  -6  12  13       36.89       63.91     38.88 o
  -4  12  13       38.80       55.71     45.80 o
  -2  12  13       61.36      157.03     75.90 o
   0  12  13        0.71      -37.53     65.43 o
   2  12  13       19.77      -43.37     44.64 o
 -30   0  14       11.84      -13.09     60.20 o
 -28   0  14      133.92      107.31     62.81 o
 -26   0  14     1434.46     1599.12    112.54 o
 -24   0  14     1702.31     1866.08    115.16 o
 -22   0  14      489.05      547.94     35.22 o
 -20   0  14     2721.56     2900.32     66.20 o
 -18   0  14    32799.99    33310.02    360.76 o
 -16   0  14      963.02      851.38     55.15 o
 -14   0  14     9495.46     9217.69    115.74 o
 -12   0  14     2935.69     2880.04     53.90 o
 -10   0  14     3185.31     3095.45     53.07 o
  -8   0  14    39544.26    40462.30    485.05 o
  -6   0  14      222.24      229.07     19.47 o
  -4   0  14     9463.62     9172.83    148.92 o
  -2   0  14    16729.16    16146.21    236.60 o
   0   0  14      588.26      703.47     62.81 o
   2   0  14    20911.10    21448.12    308.79 o
   4   0  14     3505.44     3094.52     86.04 o
   6   0  14     1478.49     1495.41     63.67 o
   8   0  14     3437.85     3130.87    183.21 o
  10   0  14     3141.21     3061.38    180.59 o
  12   0  14     6913.87     7000.11    155.00 o
  14   0  14       10.01       42.75     44.49 o
  16   0  14     1048.74      866.30    104.69 o
  18   0  14      289.29      280.04     81.13 o
  20   0  14      555.15      711.88    109.92 o
  22   0  14      293.72      285.28     99.45 o
 -29   1  14        5.66        2.62     68.05 o
 -27   1  14       84.90      115.95     42.08 o
 -25   1  14       42.72       -0.71     26.86 o
 -23   1  14      159.91      143.68     28.97 o
 -21   1  14       16.62      -19.12     19.12 o
 -19   1  14       16.42        5.27     16.07 o
 -17   1  14      852.40      810.29     26.94 o
 -15   1  14      412.14      408.72     18.11 o
 -13   1  14      529.45      559.05     18.48 o
 -11   1  14        2.06       -4.06     10.65 o
  -9   1  14      170.58      196.01      9.71 o
  -7   1  14     1925.04     2189.93     34.23 o
  -5   1  14      186.68      189.82     14.62 o
  -3   1  14        5.46       10.65     13.85 o
  -1   1  14      562.95      492.06     25.19 o
   1   1  14     1442.73     1571.12     48.35 o
   3   1  14      622.38      662.57     30.06 o
   5   1  14     1270.32     1352.44     48.73 o
   7   1  14      393.78      387.76     27.48 o
   9   1  14     2565.66     2530.39     59.79 o
  11   1  14     1377.47     1450.48     49.53 o
  13   1  14      143.43      119.48     22.36 o
  15   1  14       20.60       25.49     25.62 o
  17   1  14      522.45      600.85     49.09 o
  19   1  14        2.75      -27.64     66.74 o
  21   1  14        2.64       -9.16     49.97 o
  23   1  14        9.01      -49.05     49.05 o
 -30   2  14        0.83      -65.43     65.43 o
 -28   2  14        1.61       -8.38     48.42 o
 -26   2  14       47.49       47.11     45.80 o
 -24   2  14       74.43       72.28     27.70 o
 -22   2  14        0.34      -14.60     22.96 o
 -20   2  14       40.29        6.70     21.26 o
 -18   2  14       37.87       -1.65     24.19 o
 -16   2  14     1196.29     1075.31     33.22 o
 -14   2  14      984.88     1077.67     40.67 o
 -12   2  14     2106.41     2243.62     36.18 o
 -10   2  14      762.80      632.23     24.12 o
  -8   2  14       25.59       43.40     10.45 o
  -6   2  14       88.13       90.98      9.72 o
  -4   2  14     6027.93     5893.36     71.12 o
  -2   2  14     1082.15     1087.05     24.52 o
   0   2  14     2290.91     2321.79     39.84 o
   2   2  14     6428.48     6366.19     75.57 o
   4   2  14     2684.11     2432.83     56.94 o
   6   2  14       48.53       12.40     17.00 o
   8   2  14      640.19      746.71     31.18 o
  10   2  14     1197.94     1245.20     40.72 o
  12   2  14      380.95      403.22     27.76 o
  14   2  14      913.59     1078.61     48.05 o
  16   2  14      254.54      254.95     33.09 o
  18   2  14        3.13        2.72     25.57 o
  20   2  14       13.97      -46.95     46.95 o
  22   2  14        1.26      -47.38     52.81 o
 -29   3  14       23.57        3.36     43.09 o
 -27   3  14        6.17      -19.53     35.27 o
 -25   3  14       32.37       36.33     28.63 o
 -23   3  14      240.76      232.94     33.21 o
 -21   3  14        7.41        0.59     24.79 o
 -19   3  14       22.38       18.97     23.51 o
 -17   3  14      110.16      107.46     22.64 o
 -15   3  14      341.02      297.46     25.43 o
 -13   3  14     1665.61     1709.31     44.66 o
 -11   3  14        0.54      -15.04     15.04 o
  -9   3  14     1712.74     1582.18     54.40 o
  -7   3  14     2178.83     2295.60     52.35 o
  -5   3  14      181.77      140.14     31.53 o
  -3   3  14     2361.30     2313.04     46.27 o
  -1   3  14      802.04      900.89     34.83 o
   1   3  14      233.55      283.36     19.26 o
   3   3  14      934.15      984.02     33.13 o
   5   3  14       28.16      -15.96     15.96 o
   7   3  14       41.73       19.95     18.05 o
   9   3  14      331.27      292.39     25.71 o
  11   3  14     1854.92     1822.17     48.51 o
  13   3  14       91.85       56.69     25.34 o
  15   3  14       63.59       34.64     26.82 o
  17   3  14      123.73       63.41     48.94 o
  19   3  14      139.73      137.02     32.45 o
  21   3  14      179.43      194.68     49.07 o
 -28   4  14       66.66       71.45     65.43 o
 -26   4  14       23.47       41.39     36.50 o
 -24   4  14        7.29       11.62     28.29 o
 -22   4  14      230.59      227.36     33.70 o
 -20   4  14       14.42      -10.52     23.61 o
 -18   4  14       10.24       -6.39     22.45 o
 -16   4  14       53.65       80.96     24.69 o
 -14   4  14        9.19       10.50     27.95 o
 -12   4  14      185.35      222.65     26.39 o
 -10   4  14        2.33      -15.83     15.83 o
  -8   4  14     1348.73     1315.08     75.55 o
  -6   4  14       41.03       60.46     18.24 o
  -4   4  14        0.83      -12.19     12.19 o
  -2   4  14       65.13       36.02     13.04 o
   0   4  14       75.05       84.27     15.29 o
   2   4  14       40.99       39.26     20.09 o
   4   4  14      395.78      434.68     25.87 o
   6   4  14     2845.67     2781.45     54.91 o
   8   4  14     1433.43     1377.50     42.74 o
  10   4  14      262.50      248.25     29.17 o
  12   4  14      252.93      237.50     30.42 o
  14   4  14      129.98      129.53     27.98 o
  16   4  14       86.52       89.90     34.38 o
  18   4  14       15.68       20.67     27.64 o
  20   4  14        1.89        5.27     29.80 o
 -27   5  14       10.02       16.23     37.44 o
 -25   5  14       33.24       67.36     31.15 o
 -23   5  14      100.59      148.53     34.08 o
 -21   5  14      325.08      437.69     39.14 o
 -19   5  14       58.11       75.58     27.13 o
 -17   5  14       33.85      -22.67     22.67 o
 -15   5  14      207.83      175.49     32.47 o
 -13   5  14     1607.89     1700.50     60.24 o
 -11   5  14       44.97       73.76     22.13 o
  -9   5  14      256.43      263.46     42.69 o
  -7   5  14     1388.47     1293.61     58.35 o
  -5   5  14       31.61       -2.00     16.42 o
  -3   5  14     1504.40     1390.52     32.74 o
  -1   5  14      690.42      683.95     28.62 o
   1   5  14       79.37       27.66     17.33 o
   3   5  14      231.23      226.32     27.87 o
   5   5  14      207.34      233.84     26.79 o
   7   5  14      209.89      196.26     30.62 o
   9   5  14      635.18      568.12     36.42 o
  11   5  14      989.85      978.20     45.74 o
  13   5  14        0.94      -22.97     22.97 o
  15   5  14      300.69      298.30     40.42 o
  17   5  14      139.38      132.34     33.64 o
  19   5  14        0.09      -29.05     29.05 o
 -26   6  14       86.96      146.76     59.18 o
 -24   6  14        0.29      -10.18     33.63 o
 -22   6  14       15.81       50.33     30.78 o
 -20   6  14       95.14      159.19     31.86 o
 -18   6  14       75.06       44.07     28.29 o
 -16   6  14        5.54       14.76     28.48 o
 -14   6  14      268.10      288.99     38.78 o
 -12   6  14       10.65        6.31     20.43 o
 -10   6  14       10.40      -14.51     25.31 o
  -8   6  14      172.72      175.86     26.32 o
  -6   6  14     1164.28     1276.46     49.11 o
  -4   6  14      101.32       87.49     22.53 o
  -2   6  14      692.51      670.58     35.01 o
   0   6  14       89.78       85.11     20.02 o
   2   6  14      702.79      694.03     32.16 o
   4   6  14      464.49      467.20     29.42 o
   6   6  14      130.20       77.56     23.04 o
   8   6  14      664.78      741.96     46.94 o
  10   6  14      664.10      692.38     60.17 o
  12   6  14        0.40      -25.24     25.24 o
  14   6  14      162.33      230.78     40.45 o
  16   6  14       27.47      -17.82     28.14 o
  18   6  14        4.14       -1.83     30.61 o
 -25   7  14      160.07      241.52     46.35 o
 -23   7  14       66.44       84.75     51.44 o
 -21   7  14      154.99      167.78     56.69 o
 -19   7  14      204.18      292.26     52.64 o
 -17   7  14       32.49       44.14     32.55 o
 -15   7  14       80.81      125.41     34.95 o
 -13   7  14     1088.77     1150.01     60.83 o
 -11   7  14       29.42       38.52     21.26 o
  -9   7  14     1472.57     1608.46     56.66 o
  -7   7  14       79.53       23.56     30.98 o
  -5   7  14       73.18       34.42     20.82 o
  -3   7  14     4161.17     4123.09     74.16 o
  -1   7  14      395.39      471.79     36.56 o
   1   7  14      631.17      640.95     39.13 o
   3   7  14     1475.30     1622.71     45.91 o
   5   7  14       30.27       40.85     32.94 o
   7   7  14       63.12       92.40     29.00 o
   9   7  14      543.20      631.76     47.22 o
  11   7  14      101.82      137.85     43.38 o
  13   7  14       69.06       55.81     31.38 o
  15   7  14       77.22       76.07     37.88 o
  17   7  14        1.32       19.19     37.02 o
 -24   8  14       14.95       52.34     57.58 o
 -22   8  14       41.84      -27.15     40.40 o
 -20   8  14        0.68       15.70     38.73 o
 -18   8  14       17.50       15.10     52.58 o
 -16   8  14      100.28       41.94     41.32 o
 -14   8  14       24.88       35.68     30.87 o
 -12   8  14      372.15      367.70     43.16 o
 -10   8  14        9.47       27.10     38.03 o
  -8   8  14      166.64      226.09     45.33 o
  -6   8  14       12.66       -5.14     21.45 o
  -4   8  14        6.10        4.11     19.47 o
  -2   8  14      575.95      542.06     42.49 o
   0   8  14       36.56       42.41     25.69 o
   2   8  14      132.87      140.78     31.53 o
   4   8  14      151.50      155.16     68.05 o
   6   8  14      227.11      241.23     35.88 o
   8   8  14      250.80      309.57     38.31 o
  10   8  14       31.10      -18.67     27.45 o
  12   8  14       99.77       68.99     31.98 o
  14   8  14       17.57       -1.56     34.71 o
  16   8  14        9.11      -43.70     43.70 o
 -21   9  14       74.13      149.18     65.43 o
 -19   9  14       28.93       25.18     42.40 o
 -17   9  14        3.37       45.19     40.15 o
 -15   9  14       18.95       46.69     33.59 o
 -13   9  14        4.05       18.62     38.93 o
 -11   9  14      137.35      145.59     37.31 o
  -9   9  14      288.49      328.77     43.87 o
  -7   9  14      713.37      809.22     43.58 o
  -5   9  14       17.65       41.00     22.22 o
  -3   9  14      576.87      573.66     36.28 o
  -1   9  14      150.01      236.73     36.68 o
   1   9  14       11.56       40.05     38.06 o
   3   9  14      335.83      316.54     49.56 o
   5   9  14      487.45      528.12     59.11 o
   7   9  14       47.73        1.78     70.66 o
   9   9  14      276.85      306.66     42.79 o
  11   9  14        0.31        3.26     32.35 o
  13   9  14      131.41      229.28     57.05 o
 -18  10  14        0.51       49.73     52.34 o
 -16  10  14        1.43       90.12     74.59 o
 -14  10  14       34.82       96.42     44.52 o
 -12  10  14       44.29       76.52     54.14 o
 -10  10  14       88.79      127.88     53.58 o
  -8  10  14        1.13       21.10     33.63 o
  -6  10  14       22.58       45.31     29.50 o
  -4  10  14       87.17       60.89     26.22 o
  -2  10  14       11.33       -7.83     34.55 o
   0  10  14      319.18      254.16     50.27 o
   2  10  14       29.43       -9.36     40.15 o
   4  10  14        0.33      -24.01     35.78 o
   6  10  14       14.71      113.41     66.74 o
   8  10  14      101.14      103.04     50.80 o
  10  10  14        6.86      149.18     91.60 o
 -15  11  14       53.39        7.85     57.58 o
 -13  11  14        6.85        2.23     41.15 o
 -11  11  14       46.58       36.69     42.01 o
  -9  11  14       12.32        8.80     39.59 o
  -7  11  14       21.47       17.76     31.93 o
  -5  11  14       29.59       35.67     30.80 o
  -3  11  14       57.18       61.35     30.39 o
  -1  11  14       10.04       15.46     38.99 o
   1  11  14        1.05        8.80     52.34 o
   3  11  14       11.93        8.72     42.59 o
   5  11  14       67.08       31.06     46.96 o
   7  11  14       90.17      109.92     88.99 o
  -8  12  14        6.32       73.60     40.51 o
  -6  12  14       20.20       14.60     36.79 o
  -4  12  14       94.70       43.65     47.77 o
  -2  12  14       28.77       34.02     78.52 o
   0  12  14       16.35       58.62     46.96 o
 -29   1  15       35.86      -49.73     68.05 o
 -27   1  15      643.11      570.55     86.37 o
 -25   1  15      107.03       55.54     37.63 o
 -23   1  15      240.42      256.28     27.92 o
 -21   1  15      608.27      622.39     30.83 o
 -19   1  15      859.27      885.03     32.60 o
 -17   1  15     3735.97     3774.26     50.44 o
 -15   1  15     2737.31     2771.88     40.51 o
 -13   1  15      416.19      419.38     17.17 o
 -11   1  15     3491.14     3436.35     41.29 o
  -9   1  15        2.42       17.86     10.61 o
  -7   1  15      623.99      713.99     20.03 o
  -5   1  15     4656.74     4402.15     54.03 o
  -3   1  15     3890.30     3864.18     54.84 o
  -1   1  15       59.66       59.11     17.97 o
   1   1  15     8176.02     8367.86    107.71 o
   3   1  15       96.92       91.94     20.53 o
   5   1  15     1570.35     1674.33     59.69 o
   7   1  15     2475.47     2572.29     60.67 o
   9   1  15      438.35      472.04     38.26 o
  11   1  15      287.12      251.96     36.85 o
  13   1  15      295.41      311.60     29.03 o
  15   1  15      490.11      550.75     45.07 o
  17   1  15       48.77      132.17     51.82 o
  19   1  15      203.42      238.88     60.99 o
  21   1  15       44.94        7.85     73.28 o
 -30   2  15        0.03      -68.05     70.66 o
 -28   2  15       27.29      -26.17     68.05 o
 -26   2  15      338.07      355.28     49.67 o
 -24   2  15       67.68      100.73     29.68 o
 -22   2  15      414.68      397.24     36.25 o
 -20   2  15     1496.47     1306.41     79.96 o
 -18   2  15     6987.06     6889.11     89.63 o
 -16   2  15     3315.47     3162.42     52.30 o
 -14   2  15      318.59      293.24     20.47 o
 -12   2  15      499.83      508.29     26.54 o
 -10   2  15      268.35      294.99     18.20 o
  -8   2  15     1336.08     1218.19     30.63 o
  -6   2  15     9135.92     9195.48     79.78 o
  -4   2  15      906.11     1010.47     26.27 o
  -2   2  15      116.99      116.10     12.02 o
   0   2  15      242.90      279.05     18.34 o
   2   2  15     1516.95     1779.21     47.61 o
   4   2  15       59.60       75.94     20.90 o
   6   2  15     1154.84     1105.32     38.47 o
   8   2  15      284.25      323.69     25.40 o
  10   2  15     3181.49     3239.85     63.11 o
  12   2  15     1245.83     1182.23     47.56 o
  14   2  15      196.08      179.42     29.21 o
  16   2  15      368.54      370.61     43.06 o
  18   2  15       12.51       11.88     38.53 o
  20   2  15       33.03       -9.58     50.93 o
  22   2  15       11.27      -25.13     54.69 o
 -29   3  15       63.09       33.86     70.66 o
 -27   3  15        1.87       -0.41     35.79 o
 -25   3  15        0.48        8.77     28.58 o
 -23   3  15        5.01       28.60     31.41 o
 -21   3  15      389.45      416.36     36.26 o
 -19   3  15      434.97      412.39     35.22 o
 -17   3  15      320.14      273.06     26.32 o
 -15   3  15       55.98        6.03     20.01 o
 -13   3  15        1.65       -1.03     16.14 o
 -11   3  15        0.42      -16.52     16.52 o
  -9   3  15     1642.33     1732.14     47.72 o
  -7   3  15       27.93       59.94     17.98 o
  -5   3  15      756.58      858.37     22.60 o
  -3   3  15      134.94      125.43     17.02 o
  -1   3  15      423.76      455.50     25.12 o
   1   3  15        3.95       -6.57     15.63 o
   3   3  15      343.75      362.66     23.85 o
   5   3  15       51.06       38.19     18.44 o
   7   3  15      153.13      184.83     23.19 o
   9   3  15     2040.66     1954.64     50.93 o
  11   3  15     2733.88     2899.88     71.60 o
  13   3  15      171.97      171.96     32.49 o
  15   3  15      224.76      252.53     33.23 o
  17   3  15       49.24       29.66     26.97 o
  19   3  15        6.82       12.65     28.91 o
  21   3  15       96.48       93.95     45.03 o
 -28   4  15       97.08      193.30     50.25 o
 -26   4  15        1.39       31.70     32.95 o
 -24   4  15      161.31      168.14     33.21 o
 -22   4  15        0.03       11.58     25.60 o
 -20   4  15      316.66      355.88     43.06 o
 -18   4  15      290.31      237.60     30.93 o
 -16   4  15      224.88      152.81     29.94 o
 -14   4  15      366.27      346.25     30.46 o
 -12   4  15      590.38      632.87     34.00 o
 -10   4  15      476.22      479.84     32.61 o
  -8   4  15      241.12      283.83     25.88 o
  -6   4  15      530.23      484.04     37.15 o
  -4   4  15      118.66      127.31     18.34 o
  -2   4  15      689.09      800.96     26.55 o
   0   4  15      692.75      664.42     27.31 o
   2   4  15      295.83      310.35     21.78 o
   4   4  15      613.33      647.44     47.73 o
   6   4  15      746.51      745.35     32.43 o
   8   4  15        3.04      -18.40     18.40 o
  10   4  15       85.31       80.13     24.43 o
  12   4  15       69.72       90.39     27.06 o
  14   4  15       90.15      103.67     28.06 o
  16   4  15      308.36      429.47     46.84 o
  18   4  15        6.93       29.44     32.87 o
  20   4  15      127.39       80.60     35.46 o
 -27   5  15       51.54       24.73     37.47 o
 -25   5  15       28.28       49.55     41.88 o
 -23   5  15       25.93      -28.32     28.32 o
 -21   5  15      274.51      299.89     48.29 o
 -19   5  15       64.86       39.95     26.76 o
 -17   5  15       39.12      -13.98     28.71 o
 -15   5  15      194.51      166.60     35.99 o
 -13   5  15     2815.97     2995.49     68.35 o
 -11   5  15      569.29      550.05     33.44 o
  -9   5  15     1799.30     1729.17     52.88 o
  -7   5  15     2157.73     2280.38     59.58 o
  -5   5  15      520.72      389.95     26.53 o
  -3   5  15      216.56      244.64     23.93 o
  -1   5  15      140.62      172.42     20.16 o
   1   5  15        2.41       10.70     16.55 o
   3   5  15     1065.18     1044.22     52.08 o
   5   5  15      683.87      618.35     30.58 o
   7   5  15      950.19      922.79     35.95 o
   9   5  15      128.32      124.68     26.84 o
  11   5  15      181.08      117.27     27.30 o
  13   5  15       44.97       38.38     26.71 o
  15   5  15       53.62       51.98     60.82 o
  17   5  15       54.21        7.04     29.25 o
  19   5  15       45.59        0.96     55.53 o
 -26   6  15      260.01      471.44     53.11 o
 -24   6  15        6.75        1.69     33.32 o
 -22   6  15      474.89      542.79     46.76 o
 -20   6  15      500.58      593.73     44.47 o
 -18   6  15      316.67      320.73     36.20 o
 -16   6  15     1081.74     1099.22     88.22 o
 -14   6  15     1461.18     1407.71     84.60 o
 -12   6  15       93.08       78.68     22.67 o
 -10   6  15     1939.24     1773.38     54.78 o
  -8   6  15       50.87        8.81     32.11 o
  -6   6  15     6479.00     6742.12    107.72 o
  -4   6  15      676.12      636.49     33.08 o
  -2   6  15     1378.73     1351.88     64.98 o
   0   6  15     1206.53     1214.82     49.36 o
   2   6  15      846.07      829.69     43.97 o
   4   6  15        0.31       30.48     22.42 o
   6   6  15      252.71      313.96     30.11 o
   8   6  15      696.82      634.84     45.34 o
  10   6  15       22.28       25.49     26.98 o
  12   6  15      635.62      685.36     51.21 o
  14   6  15       54.28       91.77     36.64 o
  16   6  15        3.17      -28.48     29.19 o
  18   6  15        2.61      -33.62     33.62 o
 -25   7  15       15.20       35.66     38.19 o
 -23   7  15      112.58       84.44     37.34 o
 -21   7  15        2.20      -14.30    108.61 o
 -19   7  15       71.56      117.55     35.32 o
 -17   7  15       26.51       22.44     31.51 o
 -15   7  15        4.84       59.13     32.95 o
 -13   7  15       34.03        1.66     27.39 o
 -11   7  15       57.07       60.00     22.43 o
  -9   7  15       48.60       89.56     24.08 o
  -7   7  15     1193.04     1172.04     50.24 o
  -5   7  15      488.89      468.44     51.56 o
  -3   7  15     1924.71     1977.28     52.88 o
  -1   7  15      378.62      328.44     33.27 o
   1   7  15      116.15       92.89     27.36 o
   3   7  15      107.79      111.41     21.72 o
   5   7  15       54.02       61.44     23.93 o
   7   7  15      260.05      257.61     34.74 o
   9   7  15       20.60       48.44     34.86 o
  11   7  15      396.68      402.11     43.48 o
  13   7  15        0.76      -28.43     28.43 o
  15   7  15      100.41       93.10     59.48 o
  17   7  15        9.69       12.18     50.31 o
 -22   8  15        4.52       16.01     53.65 o
 -20   8  15      122.48      275.71     51.32 o
 -18   8  15       59.26       51.44     36.50 o
 -16   8  15       78.38       93.87     34.70 o
 -14   8  15      580.20      559.52     50.72 o
 -12   8  15       33.48       26.62     28.70 o
 -10   8  15      343.03      404.10     44.19 o
  -8   8  15      480.77      506.12     46.09 o
  -6   8  15       46.35       34.90     21.94 o
  -4   8  15      936.38      910.77     64.38 o
  -2   8  15      350.02      408.25     36.22 o
   0   8  15       23.36       86.97     27.03 o
   2   8  15       32.06       96.64     32.57 o
   4   8  15       47.68       34.09     35.27 o
   6   8  15      151.05      128.90     42.59 o
   8   8  15      247.45      313.41     51.66 o
  10   8  15        0.33       28.02     31.80 o
  12   8  15       73.27       49.26     48.84 o
  14   8  15      151.95      148.70     43.07 o
 -21   9  15        8.61        0.00     52.34 o
 -19   9  15       24.16       67.32     46.37 o
 -17   9  15        0.03       66.93     45.80 o
 -15   9  15      179.11      200.87     43.25 o
 -13   9  15      347.90      298.19     45.34 o
 -11   9  15        0.11       15.92     30.77 o
  -9   9  15      179.59      172.65     38.84 o
  -7   9  15      553.98      541.00     39.53 o
  -5   9  15       19.68       -2.71     23.02 o
  -3   9  15       29.10       24.25     24.17 o
  -1   9  15       92.62      145.83     32.40 o
   1   9  15      550.61      471.41     45.39 o
   3   9  15       13.41       -8.38     34.84 o
   5   9  15      145.46      135.17     45.03 o
   7   9  15        6.20       30.10     40.67 o
   9   9  15       81.20       61.04     47.77 o
  11   9  15      127.49      148.92     40.34 o
  13   9  15        3.97       53.30     51.12 o
 -18  10  15        1.45       41.88     54.96 o
 -16  10  15       27.72       38.58     45.12 o
 -14  10  15       49.21      117.97     45.95 o
 -12  10  15        4.90      -19.84     38.23 o
 -10  10  15       23.33       91.14     38.20 o
  -8  10  15        0.47       55.56     35.98 o
  -6  10  15       41.93       60.26     34.38 o
  -4  10  15       83.93      125.08     28.54 o
  -2  10  15       74.24       32.85     32.72 o
   0  10  15      378.84      404.01     56.24 o
   2  10  15      167.91       57.95     43.97 o
   4  10  15        9.41      -18.93     42.06 o
   6  10  15        3.96        9.61     42.01 o
   8  10  15        0.22      123.94     50.73 o
  10  10  15       11.91        7.85     91.60 o
 -13  11  15        3.26        5.72     40.74 o
 -11  11  15        2.49        3.79     69.36 o
  -9  11  15       42.77       91.40     91.60 o
  -7  11  15       38.13       72.91     38.53 o
  -5  11  15       28.70       14.30     33.26 o
  -3  11  15       54.17      141.72     40.01 o
  -1  11  15        4.83       18.21     39.63 o
   1  11  15       12.09       66.37     44.52 o
   3  11  15        0.16      -38.70     42.06 o
   5  11  15        1.96      -32.64    112.54 o
  -6  12  15       12.46       -0.03     37.14 o
  -4  12  15        2.69       34.02     70.66 o
  -2  12  15       38.01      151.80     83.75 o
 -30   0  16       94.60       26.17     62.81 o
 -28   0  16       87.54       39.26     62.81 o
 -26   0  16      144.42      235.55     68.05 o
 -24   0  16       30.88       31.41     54.96 o
 -22   0  16       43.18        6.60     34.14 o
 -20   0  16     3708.10     3833.97     76.38 o
 -18   0  16     1640.76     1765.00     52.66 o
 -16   0  16     6199.50     6249.41    105.02 o
 -14   0  16      556.33      553.76     28.84 o
 -12   0  16      477.75      482.61     25.75 o
 -10   0  16      594.78      695.68     55.39 o
  -8   0  16      455.58      514.44     25.47 o
  -6   0  16      410.37      443.40     27.17 o
  -4   0  16      178.08      219.11     28.08 o
  -2   0  16     1704.72     1780.51     62.19 o
   0   0  16     1397.81     1515.07     60.74 o
   2   0  16     2529.32     2584.35     79.83 o
   4   0  16      405.37      412.80     40.21 o
   6   0  16        7.80       69.79     52.34 o
   8   0  16      104.87      135.00     35.78 o
  10   0  16      409.57      348.90     42.06 o
  12   0  16      206.29      231.45     65.43 o
  14   0  16      381.13      391.47     73.28 o
  16   0  16       57.48       86.37     70.66 o
  18   0  16       32.19      -13.09     62.81 o
  20   0  16       18.06      -65.43     70.66 o
 -29   1  16      570.52      625.51     94.22 o
 -27   1  16      375.45      376.88     78.52 o
 -25   1  16      143.12      145.43     42.08 o
 -23   1  16      516.76      548.57     33.92 o
 -21   1  16       17.20        3.86     18.09 o
 -19   1  16      307.20      342.16     24.79 o
 -17   1  16     1228.70     1159.95     40.72 o
 -15   1  16      322.71      320.22     17.52 o
 -13   1  16      135.32      148.42     12.33 o
 -11   1  16       79.85       96.52     11.19 o
  -9   1  16      590.56      506.83     19.06 o
  -7   1  16     4849.09     4910.31     52.68 o
  -5   1  16        3.15      -12.77     12.77 o
  -3   1  16      267.95      235.72     18.58 o
  -1   1  16      480.17      410.63     26.73 o
   1   1  16      504.45      651.89     38.09 o
   3   1  16      454.66      368.67     31.73 o
   5   1  16      472.37      472.19     30.76 o
   7   1  16      893.91      864.21     38.83 o
   9   1  16        8.16        2.79     21.24 o
  11   1  16       45.23       25.43     21.96 o
  13   1  16       66.80       45.05     44.95 o
  15   1  16      365.60      446.85     44.12 o
  17   1  16       55.41       32.05     48.39 o
  19   1  16       23.76       44.31     75.90 o
  21   1  16        0.40       56.27     57.01 o
 -30   2  16        5.33      -36.64     68.05 o
 -28   2  16      125.69      120.39     70.66 o
 -26   2  16       57.26       48.99     34.58 o
 -24   2  16        6.71        9.47     26.22 o
 -22   2  16      235.51      318.00     35.88 o
 -20   2  16      187.34      119.85     32.51 o
 -18   2  16     1956.88     1865.85     49.39 o
 -16   2  16      169.45      132.39     20.87 o
 -14   2  16       95.04       59.97     19.51 o
 -12   2  16      425.57      391.68     39.17 o
 -10   2  16        9.25        2.55     13.11 o
  -8   2  16        1.85       14.49     18.44 o
  -6   2  16      312.22      376.12     15.41 o
  -4   2  16       59.18       76.43     13.51 o
  -2   2  16      330.33      309.19     28.29 o
   0   2  16     1321.41     1212.27     33.03 o
   2   2  16      181.24      206.91     23.70 o
   4   2  16     1177.92     1178.03     44.15 o
   6   2  16        0.18      -10.68     19.62 o
   8   2  16     1509.43     1520.53     49.96 o
  10   2  16       80.34       63.58     22.74 o
  12   2  16      238.60      233.51     28.69 o
  14   2  16       16.69      -25.17     25.17 o
  16   2  16       47.64       47.49     30.91 o
  18   2  16       17.06       22.37     50.27 o
  20   2  16       33.54       27.48     53.67 o
 -29   3  16       68.54       31.41     81.13 o
 -27   3  16      143.37      218.04     43.29 o
 -25   3  16      189.71      248.11     40.80 o
 -23   3  16       22.04       25.85     27.63 o
 -21   3  16       14.68       -1.58     24.78 o
 -19   3  16      547.99      568.73     37.93 o
 -17   3  16      411.72      434.28     29.97 o
 -15   3  16      905.97      936.24     41.16 o
 -13   3  16     1000.28     1036.50     37.85 o
 -11   3  16      254.44      225.35     34.00 o
  -9   3  16      366.90      301.88     25.97 o
  -7   3  16     6019.18     5814.78     78.79 o
  -5   3  16      527.46      547.01     25.95 o
  -3   3  16    12549.79    12802.45    132.03 o
  -1   3  16     9495.69     9487.32    108.08 o
   1   3  16       49.69       88.77     22.19 o
   3   3  16      940.76      968.73     35.29 o
   5   3  16      665.99      701.22     31.88 o
   7   3  16      129.78      100.79     29.71 o
   9   3  16      530.82      545.62     44.09 o
  11   3  16      294.85      275.92     31.66 o
  13   3  16      359.52      397.28     36.42 o
  15   3  16      115.78      113.72     30.24 o
  17   3  16        2.03       15.56     26.83 o
  19   3  16      172.35      236.60     37.39 o
 -28   4  16       96.96      112.00     46.96 o
 -26   4  16      272.05      278.31     39.55 o
 -24   4  16       65.48       93.57     39.29 o
 -22   4  16       10.85      -14.53     25.89 o
 -20   4  16      197.25      196.35     31.88 o
 -18   4  16      716.98      842.73     71.02 o
 -16   4  16      746.68      628.26     32.59 o
 -14   4  16     3377.98     3236.95     70.51 o
 -12   4  16       91.03      113.29     24.20 o
 -10   4  16       56.63       31.44     21.10 o
  -8   4  16    10027.92     9700.97    130.83 o
  -6   4  16     4074.04     4147.96     67.86 o
  -4   4  16      435.27      509.97     28.21 o
  -2   4  16     8693.98     8590.88     90.92 o
   0   4  16     1414.75     1368.91     36.19 o
   2   4  16      875.34      870.19     33.96 o
   4   4  16     5393.94     5378.81     79.68 o
   6   4  16     1483.04     1442.43     44.72 o
   8   4  16      164.75      130.10     22.22 o
  10   4  16      687.51      678.00     67.28 o
  12   4  16      335.23      288.80     41.06 o
  14   4  16      236.14      256.24     34.26 o
  16   4  16      359.93      350.72     38.92 o
  18   4  16       74.23       25.59     30.68 o
  20   4  16      111.50       88.00     35.97 o
 -27   5  16       11.64       16.70     41.10 o
 -25   5  16      100.37      118.66     34.85 o
 -23   5  16      192.11      262.56     37.15 o
 -21   5  16      182.07      141.84     32.59 o
 -19   5  16      167.22      129.49     31.62 o
 -17   5  16       80.55       54.04     38.15 o
 -15   5  16      493.22      513.74     43.16 o
 -13   5  16     1458.12     1476.16     50.50 o
 -11   5  16        2.10       13.38     20.01 o
  -9   5  16      453.94      502.04     34.20 o
  -7   5  16     1574.31     1554.08     58.71 o
  -5   5  16       36.05       27.38     20.39 o
  -3   5  16      825.50      829.42     41.17 o
  -1   5  16      614.94      598.08     29.96 o
   1   5  16      159.42      194.66     24.18 o
   3   5  16      535.67      719.53     29.75 o
   5   5  16       31.70       30.60     21.64 o
   7   5  16       88.62       73.04     21.03 o
   9   5  16       34.72       -2.17     21.82 o
  11   5  16       34.56       24.56     31.73 o
  13   5  16      309.47      322.65     36.59 o
  15   5  16       96.55      129.51     31.50 o
  17   5  16        0.26       23.24     30.71 o
  19   5  16        1.32        8.59     32.99 o
 -26   6  16        2.27      -15.97     40.78 o
 -24   6  16       36.64        3.51     35.57 o
 -22   6  16        0.06      -13.35     28.58 o
 -20   6  16      311.80      422.64     40.24 o
 -18   6  16      524.20      500.61     49.11 o
 -16   6  16      102.32       65.33     31.83 o
 -14   6  16      312.45      358.70     41.42 o
 -12   6  16       12.75       14.61     21.15 o
 -10   6  16      234.46      233.43     34.14 o
  -8   6  16      466.11      406.64     33.08 o
  -6   6  16      976.82      892.77     48.65 o
  -4   6  16      157.41      136.97     25.26 o
  -2   6  16       20.45       42.13     41.93 o
   0   6  16      128.47      143.03     28.06 o
   2   6  16        1.96        9.78     19.62 o
   4   6  16       19.41       -2.36     19.05 o
   6   6  16      202.05      216.38     34.35 o
   8   6  16      758.92      879.23     53.02 o
  10   6  16      125.59       83.94     33.67 o
  12   6  16        0.99      -12.78     29.41 o
  14   6  16      223.22      250.38     36.88 o
  16   6  16        1.80        8.09     31.11 o
  18   6  16       10.59       11.47     37.11 o
 -25   7  16       15.51       19.89     43.55 o
 -23   7  16       33.12       26.80     40.86 o
 -21   7  16       30.13       28.21     71.97 o
 -19   7  16       10.81       28.43     32.99 o
 -17   7  16       22.99       11.78     31.51 o
 -15   7  16       40.97       59.95     31.51 o
 -13   7  16       68.69       34.81     40.90 o
 -11   7  16      135.74       99.17     24.80 o
  -9   7  16       81.92       91.69     24.80 o
  -7   7  16       95.41       42.44     26.82 o
  -5   7  16      367.30      361.80     29.68 o
  -3   7  16      635.64      632.53     44.93 o
  -1   7  16        3.01      -19.70     22.30 o
   1   7  16       24.64      -23.56     23.56 o
   3   7  16      278.20      236.11     35.70 o
   5   7  16       93.82       58.40     26.96 o
   7   7  16        0.12      -23.93     23.93 o
   9   7  16        0.52        8.95     36.14 o
  11   7  16        2.57      -29.60     29.60 o
  13   7  16       51.43       30.33     51.45 o
  15   7  16       39.36       39.57     37.05 o
 -22   8  16        9.09       57.98     44.39 o
 -20   8  16       39.30      123.56     90.29 o
 -18   8  16       88.06       77.45     48.42 o
 -16   8  16        3.10       54.86     38.89 o
 -14   8  16        0.03        2.57     31.20 o
 -12   8  16       17.18       38.91     30.85 o
 -10   8  16       16.71       -3.46     28.63 o
  -8   8  16       42.98       13.96     23.03 o
  -6   8  16      444.11      363.65     30.32 o
  -4   8  16      128.16      193.33     27.41 o
  -2   8  16       68.21       99.98     29.21 o
   0   8  16       25.33       29.18     26.49 o
   2   8  16       49.45      137.78     34.15 o
   4   8  16        8.53        5.76     35.33 o
   6   8  16       34.82      -13.28     35.27 o
   8   8  16        6.47       -9.01     30.02 o
  10   8  16        1.88       -1.97     29.20 o
  12   8  16       49.47        8.64     35.02 o
  14   8  16       60.25       26.53     49.13 o
 -21   9  16       24.25       62.81     57.58 o
 -19   9  16       49.37      125.72     47.80 o
 -17   9  16        0.68       48.45     42.01 o
 -15   9  16        5.82       32.83     37.65 o
 -13   9  16        0.27       13.93     33.95 o
 -11   9  16        0.74       40.29     32.65 o
  -9   9  16        7.66       37.44     32.63 o
  -7   9  16       38.98       44.83     23.25 o
  -5   9  16       37.73        3.46     23.20 o
  -3   9  16      245.45      309.39     42.69 o
  -1   9  16      357.09      336.04     43.35 o
   1   9  16       54.05       12.32     36.31 o
   3   9  16       66.08       12.72     38.23 o
   5   9  16       51.41        8.97     40.03 o
   7   9  16      105.29      132.46     48.34 o
   9   9  16      365.28      349.90     86.37 o
  11   9  16      112.57      123.01     94.22 o
 -18  10  16        1.35       81.13     57.58 o
 -16  10  16      130.47      173.79     50.73 o
 -14  10  16      237.74      311.70     57.58 o
 -12  10  16        2.17        2.13     36.03 o
 -10  10  16        6.47        4.01     31.47 o
  -8  10  16       16.75       65.73     29.92 o
  -6  10  16        3.20        9.13     40.96 o
  -4  10  16      179.69      183.49     30.55 o
  -2  10  16       93.92       84.04     34.91 o
   0  10  16       40.05       50.95     42.76 o
   2  10  16       17.72       47.39     64.12 o
   4  10  16      137.26      108.43     68.05 o
   6  10  16        5.54       32.44     45.95 o
   8  10  16      307.48      389.97    107.31 o
 -13  11  16       75.17       96.84     54.96 o
 -11  11  16       22.54       51.42     69.36 o
  -9  11  16       29.76       51.12     35.98 o
  -7  11  16      227.59      334.49     66.49 o
  -5  11  16       30.29       46.24     38.76 o
  -3  11  16        0.02      -29.03     38.73 o
  -1  11  16        4.93       61.16     88.99 o
   1  11  16       18.96      -21.04     43.09 o
   3  11  16        8.85       78.05     50.93 o
   5  11  16       28.84      -81.13     81.13 o
 -29   1  17        2.50       31.41     65.43 o
 -27   1  17       47.37      -47.11     60.20 o
 -25   1  17        0.36      -32.55     32.55 o
 -23   1  17      126.17       82.73     31.14 o
 -21   1  17     1283.75     1266.20     38.40 o
 -19   1  17       71.59       50.20     20.43 o
 -17   1  17      754.98      747.19     30.54 o
 -15   1  17       50.84       11.57     19.93 o
 -13   1  17      127.85      140.88     13.55 o
 -11   1  17      226.07      187.94     12.64 o
  -9   1  17       45.18       62.12     11.62 o
  -7   1  17      873.59      843.22     26.87 o
  -5   1  17      162.84      115.94     16.68 o
  -3   1  17      275.36      290.83     21.17 o
  -1   1  17      202.41      230.90     24.83 o
   1   1  17      445.59      363.83     28.19 o
   3   1  17        1.44      -18.45     21.12 o
   5   1  17      656.62      688.08     35.84 o
   7   1  17       75.16       51.90     23.55 o
   9   1  17      324.19      309.41     41.34 o
  11   1  17       14.78        7.51     21.12 o
  13   1  17        6.31       21.95     22.10 o
  15   1  17       27.91       70.59     30.93 o
  17   1  17       22.37        0.58     53.65 o
  19   1  17        2.84      -49.02     49.02 o
  21   1  17      130.72       69.53    120.39 o
 -28   2  17      120.82       75.90     73.28 o
 -26   2  17      192.53      195.19     57.22 o
 -24   2  17       21.11       28.69     27.45 o
 -22   2  17      553.46      530.99     38.93 o
 -20   2  17        0.31       21.24     23.61 o
 -18   2  17      813.91      772.33     36.35 o
 -16   2  17     2804.75     2745.31     58.35 o
 -14   2  17      887.28      833.06     33.85 o
 -12   2  17      783.98      809.43     33.00 o
 -10   2  17     1766.73     1856.24     82.35 o
  -8   2  17     3060.15     3002.54     55.60 o
  -6   2  17     2683.44     2779.28     41.36 o
  -4   2  17      915.44      891.28     58.13 o
  -2   2  17      253.42      219.92     18.87 o
   0   2  17     1219.53     1364.37     44.93 o
   2   2  17     1787.82     1885.00     52.35 o
   4   2  17     1390.39     1343.20     47.03 o
   6   2  17       70.13       76.34     24.61 o
   8   2  17      367.88      411.73     31.95 o
  10   2  17       73.19       64.40     24.33 o
  12   2  17     1451.19     1550.68     53.80 o
  14   2  17        9.35      -28.74     28.74 o
  16   2  17        1.08      -29.61     29.61 o
  18   2  17       33.04       45.59     51.04 o
  20   2  17        9.61        6.17     54.96 o
 -29   3  17       28.12       34.02     75.90 o
 -27   3  17       26.52       21.91     38.22 o
 -25   3  17        1.64       23.91     38.91 o
 -23   3  17       45.63        7.47     28.44 o
 -21   3  17       47.55       63.52     27.19 o
 -19   3  17      361.82      353.44     33.86 o
 -17   3  17     1666.53     1617.34     48.50 o
 -15   3  17      853.76      779.20     35.26 o
 -13   3  17      220.61      211.39     28.73 o
 -11   3  17      265.17      239.99     26.78 o
  -9   3  17     4105.02     4156.45    105.48 o
  -7   3  17      106.15      124.38     19.98 o
  -5   3  17      565.41      665.63     36.57 o
  -3   3  17     1174.17     1077.16     34.91 o
  -1   3  17     1549.16     1786.31     46.19 o
   1   3  17     6330.21     6139.69     93.67 o
   3   3  17       51.61       44.51     22.34 o
   5   3  17     1253.71     1258.47     41.72 o
   7   3  17     1277.78     1240.78     42.88 o
   9   3  17        3.30       -2.41     18.57 o
  11   3  17     1598.92     1653.31     58.32 o
  13   3  17        3.99       -9.96     23.70 o
  15   3  17        0.13      -23.70     23.70 o
  17   3  17      413.01      418.99     48.73 o
  19   3  17      154.07      157.20    125.63 o
 -28   4  17       28.47       63.13     45.28 o
 -26   4  17       23.73       53.84     32.93 o
 -24   4  17        6.70       26.65     30.30 o
 -22   4  17      403.88      471.92     61.58 o
 -20   4  17      166.40      121.93     29.54 o
 -18   4  17       99.80      147.80     29.61 o
 -16   4  17       79.89      123.71     23.88 o
 -14   4  17      732.90      766.51     39.27 o
 -12   4  17      382.91      339.37     30.19 o
 -10   4  17      503.03      495.29     33.36 o
  -8   4  17     1353.71     1248.02     45.47 o
  -6   4  17      466.86      439.46     28.38 o
  -4   4  17     3907.29     3860.92    101.47 o
  -2   4  17        9.63        7.64     18.30 o
   0   4  17      290.52      263.56     21.64 o
   2   4  17      322.31      392.75     32.47 o
   4   4  17      192.83      195.69     24.79 o
   6   4  17     1281.48     1345.45     43.28 o
   8   4  17     1881.69     1998.48     56.16 o
  10   4  17      395.21      329.30     33.76 o
  12   4  17      446.87      524.02     40.63 o
  14   4  17       20.95       -5.46     26.62 o
  16   4  17      202.77      201.12     52.89 o
  18   4  17        0.54      -37.02     37.02 o
 -27   5  17      138.09      194.21     45.23 o
 -25   5  17       48.11       33.53     50.08 o
 -23   5  17        0.40      -17.06     28.50 o
 -21   5  17      168.13      196.96     35.89 o
 -19   5  17       93.51       76.04     49.11 o
 -17   5  17      534.47      408.15     41.55 o
 -15   5  17      111.33      160.63     33.43 o
 -13   5  17      105.70      141.13     26.01 o
 -11   5  17     1614.48     1604.03     53.16 o
  -9   5  17      275.79      325.81     30.57 o
  -7   5  17      323.51      281.24     27.72 o
  -5   5  17      555.01      584.23     32.93 o
  -3   5  17     4406.95     4358.08     97.09 o
  -1   5  17      191.60      165.80     30.09 o
   1   5  17      490.07      488.64     29.80 o
   3   5  17        6.92      -17.26     18.47 o
   5   5  17       25.32       -6.74     18.00 o
   7   5  17       28.39        0.10     20.24 o
   9   5  17       38.52       53.37     25.11 o
  11   5  17        3.99      -25.31     25.31 o
  13   5  17       82.27      114.32     30.77 o
  15   5  17        1.32        8.22     28.87 o
  17   5  17       71.57       36.46     32.90 o
 -26   6  17        0.21       -9.40     36.58 o
 -24   6  17       46.26       31.30     36.45 o
 -22   6  17       16.47       31.61     34.06 o
 -20   6  17        3.36        6.79     28.90 o
 -18   6  17        6.43       19.88     27.68 o
 -16   6  17      262.46      314.57     41.30 o
 -14   6  17        2.50       14.29     26.24 o
 -12   6  17      169.45      185.70     32.52 o
 -10   6  17      210.00      239.91     27.67 o
  -8   6  17      950.67      942.44     43.79 o
  -6   6  17      258.14      233.33     34.85 o
  -4   6  17      995.27      922.21     48.51 o
  -2   6  17     4685.22     4625.08    107.79 o
   0   6  17      304.54      363.30     43.68 o
   2   6  17      511.17      547.33     38.74 o
   4   6  17      104.71      116.93     24.96 o
   6   6  17      201.70      241.57     37.20 o
   8   6  17       86.79       84.64     38.46 o
  10   6  17       36.06       -6.28     29.04 o
  12   6  17      180.82      184.53     33.88 o
  14   6  17      112.11      115.04     33.95 o
  16   6  17       11.99       27.45     32.11 o
 -25   7  17       30.28        8.31     45.03 o
 -23   7  17       12.91       55.40     38.22 o
 -21   7  17        2.55      -20.82     37.24 o
 -19   7  17       12.39       91.44     45.69 o
 -17   7  17        3.40      -30.92     30.92 o
 -15   7  17      336.41      385.30     45.68 o
 -13   7  17       21.51       28.55     32.17 o
 -11   7  17        3.25        8.62     21.94 o
  -9   7  17      239.00      332.89     32.39 o
  -7   7  17       13.58       17.55     20.54 o
  -5   7  17     1004.72      970.75     59.96 o
  -3   7  17       10.59       15.55     27.26 o
  -1   7  17        5.52       -5.42     24.59 o
   1   7  17       60.41       10.14     26.47 o
   3   7  17      602.40      625.01     46.48 o
   5   7  17       22.58       -3.43     36.79 o
   7   7  17       83.33       48.43     30.21 o
   9   7  17        1.65      -18.28     29.41 o
  11   7  17       58.53       69.60     33.75 o
  13   7  17        6.71      -31.51     31.51 o
  15   7  17       52.39       -1.22     43.47 o
 -22   8  17       31.35       62.81     54.96 o
 -20   8  17       92.05      131.76     49.13 o
 -18   8  17      126.38      110.45     43.55 o
 -16   8  17       76.54       63.02     34.72 o
 -14   8  17        6.14       86.74     49.88 o
 -12   8  17       38.08       65.84     35.61 o
 -10   8  17       17.86       26.82     31.36 o
  -8   8  17       12.20       -2.41     24.48 o
  -6   8  17      297.21      329.00     30.68 o
  -4   8  17      443.50      494.93     34.48 o
  -2   8  17      238.07      197.32     32.49 o
   0   8  17      150.90       96.94     30.96 o
   2   8  17      243.73      156.66     50.06 o
   4   8  17       71.85       71.21     38.99 o
   6   8  17        8.51        0.00     37.69 o
   8   8  17       43.79       18.75     42.01 o
  10   8  17       47.10       70.75     35.18 o
  12   8  17        9.39      -33.11     33.11 o
  14   8  17        4.63      -51.04     51.04 o
 -19   9  17        0.51      -13.62     40.74 o
 -17   9  17       43.88      130.27     44.76 o
 -15   9  17      126.13      256.86     88.99 o
 -13   9  17       12.87       23.94     35.10 o
 -11   9  17       49.66       84.00     36.93 o
  -9   9  17       78.75       65.43     33.51 o
  -7   9  17        3.39       32.85     23.13 o
  -5   9  17      118.71      122.06     27.06 o
  -3   9  17      871.96      922.84     50.57 o
  -1   9  17        0.11       17.16     33.33 o
   1   9  17      599.49      689.59    104.69 o
   3   9  17      201.27      253.91     51.56 o
   5   9  17        0.27      -11.52     40.15 o
   7   9  17        1.83        2.14     42.01 o
   9   9  17       16.51       -6.44     45.80 o
  11   9  17        3.74       68.05     96.84 o
 -16  10  17       22.00       83.75     57.58 o
 -14  10  17       59.02       94.07     53.65 o
 -12  10  17      110.82      187.52     48.75 o
 -10  10  17       58.32       66.67     38.22 o
  -8  10  17        0.07       -4.46     34.38 o
  -6  10  17       85.99       85.45     27.57 o
  -4  10  17      162.02      190.69     56.29 o
  -2  10  17       26.92       48.01     36.10 o
   0  10  17       62.06      130.86     45.80 o
   2  10  17      162.83      155.37     48.88 o
   4  10  17        0.12       21.98     43.55 o
   6  10  17        1.95      -52.97     53.65 o
   8  10  17        0.74        5.23     91.60 o
 -13  11  17       11.27       41.88     52.34 o
 -11  11  17        6.50       17.70     43.98 o
  -9  11  17        8.93      -19.00     35.21 o
  -7  11  17        0.26      -29.74     33.87 o
  -5  11  17        4.07        6.29     37.14 o
  -3  11  17       82.33       76.63     45.82 o
  -1  11  17        8.73      106.19     48.34 o
   1  11  17       27.71      -35.39     41.59 o
   3  11  17        0.02       18.32     86.37 o
 -28   0  18        0.01       41.88     62.81 o
 -26   0  18       82.93       60.20     60.20 o
 -24   0  18      848.32      990.26     72.90 o
 -22   0  18        6.73        8.43     36.10 o
 -20   0  18     3873.28     3885.61     98.71 o
 -18   0  18     2478.18     2265.86     77.85 o
 -16   0  18     7709.85     7010.65    102.62 o
 -14   0  18     8016.32     8208.76    110.48 o
 -12   0  18     5413.40     5424.67     82.16 o
 -10   0  18       25.15       14.80     13.32 o
  -8   0  18     5285.03     5196.45     88.59 o
  -6   0  18     1108.16     1134.45     45.91 o
  -4   0  18     1574.49     1491.28     79.83 o
  -2   0  18     2639.48     2562.17     78.55 o
   0   0  18      160.75      228.40     44.49 o
   2   0  18     7528.11     7470.67    151.62 o
   4   0  18     1616.77     1440.94    166.19 o
   6   0  18       90.85       98.11     35.21 o
   8   0  18     2817.31     2630.69    159.65 o
  10   0  18     5000.07     4979.17    196.29 o
  12   0  18      105.76      128.06     36.03 o
  14   0  18     1680.94     1626.01     82.21 o
  16   0  18      163.63      259.10     86.37 o
  18   0  18       48.09      120.39     83.75 o
  20   0  18       87.70      125.63     88.99 o
 -29   1  18       10.25      -62.81     62.81 o
 -27   1  18       11.31      -47.11     60.20 o
 -25   1  18       11.49      -31.94     31.94 o
 -23   1  18        0.10      -23.20     28.68 o
 -21   1  18        3.65        3.08     23.48 o
 -19   1  18     3444.32     3288.59     54.73 o
 -17   1  18        1.80       -5.65     23.58 o
 -15   1  18     1157.92     1246.36     35.50 o
 -13   1  18       51.59       26.47     22.39 o
 -11   1  18      330.95      359.35     22.06 o
  -9   1  18     1922.95     1937.07     31.68 o
  -7   1  18      454.57      412.12     21.06 o
  -5   1  18       92.66       75.60     18.16 o
  -3   1  18       15.85       27.94     17.51 o
  -1   1  18       56.16       91.79     22.85 o
   1   1  18     1636.16     1766.07     51.30 o
   3   1  18      343.45      425.68     31.32 o
   5   1  18      180.87      157.50     26.71 o
   7   1  18        2.80       -2.73     20.49 o
   9   1  18      225.55      207.09     27.21 o
  11   1  18     1290.88     1270.78     50.43 o
  13   1  18      268.20      289.44     31.87 o
  15   1  18      177.46      111.96     36.48 o
  17   1  18       37.78       98.12     78.52 o
  19   1  18       16.10       -3.93     55.52 o
 -28   2  18       44.71       49.73     73.28 o
 -26   2  18      124.67      184.59    103.38 o
 -24   2  18      156.11      155.07     43.30 o
 -22   2  18       12.22       21.76     25.15 o
 -20   2  18       10.36       -9.68     22.26 o
 -18   2  18      654.05      834.02     37.05 o
 -16   2  18      141.48      189.44     27.26 o
 -14   2  18      340.11      354.86     27.60 o
 -12   2  18        4.37      -12.64     12.64 o
 -10   2  18     1244.07     1253.03     42.42 o
  -8   2  18     2903.05     2799.08     98.33 o
  -6   2  18      799.87      734.86     34.92 o
  -4   2  18      127.85      123.86     25.29 o
  -2   2  18     1239.87     1181.15    101.31 o
   0   2  18     1036.57     1080.76     42.20 o
   2   2  18      432.84      516.66     33.95 o
   4   2  18      325.20      332.29     30.80 o
   6   2  18      216.78      217.75     28.66 o
   8   2  18     1153.88     1202.02     47.41 o
  10   2  18       42.17       28.55     32.11 o
  12   2  18      103.37      107.97     33.52 o
  14   2  18        2.90      -26.07     26.07 o
  16   2  18      243.10      311.21     45.00 o
  18   2  18        4.58      -45.28     45.28 o
  20   2  18       29.42      -52.52     54.05 o
 -29   3  18        0.00       47.11     78.52 o
 -27   3  18      465.53      593.96     74.20 o
 -25   3  18       56.19       15.63     31.42 o
 -23   3  18      188.97      209.90     33.40 o
 -21   3  18      348.39      349.63     35.13 o
 -19   3  18     1102.28      951.26     55.53 o
 -17   3  18      307.68      326.79     29.08 o
 -15   3  18     1332.89     1358.25     43.69 o
 -13   3  18      138.46      183.20     26.13 o
 -11   3  18      731.23      701.10     48.35 o
  -9   3  18     2753.73     2585.05     61.13 o
  -7   3  18      412.45      384.12     25.32 o
  -5   3  18     2200.88     2154.22     58.79 o
  -3   3  18     1683.60     1774.23     44.65 o
  -1   3  18       79.35       81.90     21.42 o
   1   3  18     1210.36     1107.66     43.95 o
   3   3  18       33.37       53.20     32.11 o
   5   3  18        0.27        4.26     22.58 o
   7   3  18        3.77       47.69     23.20 o
   9   3  18       47.62        0.66     19.71 o
  11   3  18      625.01      670.48     49.46 o
  13   3  18        9.66       26.82     30.74 o
  15   3  18        0.09      -29.59     29.59 o
  17   3  18        8.42       35.56     34.14 o
  19   3  18        0.59       -8.41     50.93 o
 -28   4  18       74.78      106.78     48.88 o
 -26   4  18       99.88       97.76     35.27 o
 -24   4  18       97.00      119.53     40.04 o
 -22   4  18      178.09      232.04     34.82 o
 -20   4  18      169.98       81.96     30.22 o
 -18   4  18      285.54      308.69     47.56 o
 -16   4  18      838.29      938.48     39.04 o
 -14   4  18      213.31      165.32     27.22 o
 -12   4  18       44.40       11.73     23.04 o
 -10   4  18      161.91      132.24     26.16 o
  -8   4  18        0.29      -18.31     18.31 o
  -6   4  18        0.49        9.08     20.81 o
  -4   4  18      474.50      577.68     39.83 o
  -2   4  18       41.89       33.99     25.49 o
   0   4  18      165.68      177.69     23.62 o
   2   4  18        2.05       12.46     19.11 o
   4   4  18      101.91      105.01     21.87 o
   6   4  18       88.21       70.95     21.50 o
   8   4  18      787.46      791.49     36.92 o
  10   4  18      128.90       92.79     29.06 o
  12   4  18       10.00       35.07     26.55 o
  14   4  18        3.81       17.63     26.87 o
  16   4  18       35.65        3.06     29.15 o
  18   4  18      113.81       56.01     39.59 o
 -27   5  18       53.44       25.03     60.80 o
 -25   5  18       60.56       73.98     55.97 o
 -23   5  18        0.33      -12.62     36.64 o
 -21   5  18      140.19       99.56     31.03 o
 -19   5  18      874.61      934.84     49.88 o
 -17   5  18      100.05       36.68     27.44 o
 -15   5  18        4.12       18.89     23.38 o
 -13   5  18      648.96      592.74     36.79 o
 -11   5  18       30.40       18.19     32.49 o
  -9   5  18      216.26      166.93     27.32 o
  -7   5  18        4.92       24.85     21.89 o
  -5   5  18      338.33      354.47     29.53 o
  -3   5  18      575.83      571.16     46.09 o
  -1   5  18      165.08      243.76     31.90 o
   1   5  18        1.21       -4.08     21.63 o
   3   5  18      105.99       76.88     20.57 o
   5   5  18      403.46      429.52     28.81 o
   7   5  18       91.61       52.04     22.25 o
   9   5  18      562.49      516.77     38.60 o
  11   5  18       30.42       50.12     28.81 o
  13   5  18        6.05        3.71     28.02 o
  15   5  18      200.31      206.76     38.11 o
  17   5  18       10.96       10.89     34.26 o
 -26   6  18       35.78       17.33     38.78 o
 -24   6  18       72.45       52.79     43.08 o
 -22   6  18       77.79      132.37     35.40 o
 -20   6  18       21.22       51.55     31.18 o
 -18   6  18       27.26       16.44     28.13 o
 -16   6  18      133.12      210.44     51.45 o
 -14   6  18       60.27       42.36     29.21 o
 -12   6  18      366.88      355.20     33.26 o
 -10   6  18      260.91      282.92     31.04 o
  -8   6  18      444.77      384.34     40.27 o
  -6   6  18        1.15       -6.49     20.80 o
  -4   6  18      272.04      271.89     32.90 o
  -2   6  18        8.84       31.17     27.08 o
   0   6  18       16.28        1.66     34.38 o
   2   6  18      249.35      302.39     33.55 o
   4   6  18      115.31       86.19     28.38 o
   6   6  18      268.75      250.58     35.47 o
   8   6  18      294.67      323.20     39.50 o
  10   6  18       34.53       39.53     47.44 o
  12   6  18      226.57      323.00     52.51 o
  14   6  18       53.29      109.03     33.87 o
  16   6  18        0.11      -12.69     31.73 o
 -23   7  18        2.52       10.05     38.76 o
 -21   7  18       63.06      111.21     67.55 o
 -19   7  18       21.98       32.01     35.82 o
 -17   7  18       41.93       74.20     41.12 o
 -15   7  18      212.32      232.28     40.83 o
 -13   7  18      818.79      924.80     83.06 o
 -11   7  18        8.48      -13.82     20.80 o
  -9   7  18      516.71      546.19     37.44 o
  -7   7  18      538.10      592.54     47.79 o
  -5   7  18      117.76      138.60     25.68 o
  -3   7  18      502.22      549.46     40.40 o
  -1   7  18      365.49      364.38     35.78 o
   1   7  18        4.29       19.54     26.73 o
   3   7  18      650.61      707.23     96.99 o
   5   7  18      541.80      509.28     57.22 o
   7   7  18        1.24       -8.46     36.03 o
   9   7  18      244.66      256.87     40.71 o
  11   7  18       68.79       42.46     34.07 o
  13   7  18       37.13       47.31     35.82 o
  15   7  18       97.30      107.93     95.53 o
 -22   8  18        4.73       -2.62     49.73 o
 -20   8  18        4.10       27.18     43.09 o
 -18   8  18        2.61       32.66     39.63 o
 -16   8  18        2.93       27.53     34.03 o
 -14   8  18      121.23      122.01     37.13 o
 -12   8  18        0.83       -2.03     29.46 o
 -10   8  18       10.45      -14.06     23.60 o
  -8   8  18       50.21       48.86     32.63 o
  -6   8  18        2.55        6.12     22.42 o
  -4   8  18       36.75       95.23     45.42 o
  -2   8  18       92.20       54.41     29.07 o
   0   8  18        2.16      -27.50     27.50 o
   2   8  18       20.37        3.13     33.01 o
   4   8  18       31.66       27.99     41.49 o
   6   8  18        5.50      -36.31     36.31 o
   8   8  18       78.86       22.17     81.13 o
  10   8  18       81.75       28.46     47.13 o
  12   8  18        5.45        2.62     94.22 o
 -19   9  18       38.82      102.07     57.58 o
 -17   9  18        0.34       54.12     43.41 o
 -15   9  18       83.90      153.85     48.34 o
 -13   9  18      121.07      250.83     44.45 o
 -11   9  18       28.18        5.01     42.00 o
  -9   9  18      116.81      103.76     32.46 o
  -7   9  18      255.89      235.82     30.66 o
  -5   9  18        4.95       29.40     32.25 o
  -3   9  18      719.82      767.21     47.35 o
  -1   9  18      177.28      215.51     40.50 o
   1   9  18       54.65       66.77     41.15 o
   3   9  18      281.68      299.40     55.95 o
   5   9  18       94.25       76.49     43.09 o
   7   9  18       87.54      151.71     61.50 o
   9   9  18      255.40      235.55    104.69 o
 -16  10  18        1.76       -5.23     52.34 o
 -14  10  18        0.07       93.49     42.40 o
 -12  10  18       43.32      116.18    154.42 o
 -10  10  18       28.00       37.85     33.70 o
  -8  10  18        0.74       36.10     55.91 o
  -6  10  18        6.41      -23.92     23.92 o
  -4  10  18       17.56      -17.75     31.80 o
  -2  10  18        2.79      -12.22     34.24 o
   0  10  18        0.07      -21.41     38.73 o
   2  10  18        0.02      -36.31     36.31 o
   4  10  18       16.26       15.05     54.96 o
   6  10  18        3.33      -78.52     78.52 o
 -11  11  18        3.13       64.23     45.82 o
  -9  11  18        3.86      -17.26     84.26 o
  -7  11  18        1.57      -25.51     35.98 o
  -5  11  18        9.51       62.46     55.15 o
  -3  11  18       20.09      -26.74     40.67 o
  -1  11  18       20.09       83.56     50.93 o
   1  11  18        3.02      -41.19     42.40 o
 -29   1  19        0.17      -47.11     65.43 o
 -27   1  19      692.58      887.24     99.45 o
 -25   1  19       94.76       77.08     35.67 o
 -23   1  19      207.05      224.63     35.64 o
 -21   1  19      888.41     1003.50     47.76 o
 -19   1  19      509.34      587.79     34.76 o
 -17   1  19      919.17      929.95     32.11 o
 -15   1  19      587.23      650.57     29.57 o
 -13   1  19       29.13       53.37     17.66 o
 -11   1  19      295.02      237.31     18.16 o
  -9   1  19     1072.19     1057.83     29.96 o
  -7   1  19      476.03      487.97     24.46 o
  -5   1  19     1238.97     1194.43     46.42 o
  -3   1  19     2739.03     2681.91     51.40 o
  -1   1  19      130.74      150.05     24.88 o
   1   1  19     2249.24     2295.03     58.21 o
   3   1  19      946.71      912.66     59.69 o
   5   1  19       32.01       40.07     24.14 o
   7   1  19      898.27     1006.86     65.73 o
   9   1  19       44.35       26.54     23.43 o
  11   1  19        1.79      -21.71     21.71 o
  13   1  19      394.79      426.57     44.93 o
  15   1  19      264.27      291.00     43.12 o
  17   1  19      153.43      188.87     61.98 o
  19   1  19      149.15      138.30     63.83 o
 -28   2  19       53.96      -36.64     65.43 o
 -26   2  19       20.81      -51.04     51.04 o
 -24   2  19       10.57        5.39     39.41 o
 -22   2  19       94.91      112.75     29.09 o
 -20   2  19        3.13      -17.92     22.00 o
 -18   2  19     1859.42     1628.34     58.59 o
 -16   2  19     1031.85      970.76     38.81 o
 -14   2  19      282.78      235.28     25.66 o
 -12   2  19       60.01       35.82     17.29 o
 -10   2  19       55.96       76.89     15.09 o
  -8   2  19      604.13      482.59     37.69 o
  -6   2  19       46.31        1.31     17.66 o
  -4   2  19     1980.89     1778.51     98.87 o
  -2   2  19     4598.94     4743.45     80.14 o
   0   2  19     2109.69     1929.66     54.73 o
   2   2  19        1.56       14.09     18.29 o
   4   2  19      946.10      988.69     42.89 o
   6   2  19       23.87       48.64     35.95 o
   8   2  19       51.56       10.94     22.18 o
  10   2  19        6.40        3.22     23.28 o
  12   2  19       51.19        6.49     28.44 o
  14   2  19      193.52      211.40     39.83 o
  16   2  19       29.79       49.17     34.06 o
  18   2  19        0.65       -4.02     48.34 o
 -29   3  19       16.61      -28.79     75.90 o
 -27   3  19       58.90      152.81     60.34 o
 -25   3  19       11.94        9.34     28.65 o
 -23   3  19       25.70       52.22     30.06 o
 -21   3  19       17.02       47.47     28.03 o
 -19   3  19        9.24       20.50     24.38 o
 -17   3  19       53.44       65.82     25.16 o
 -15   3  19      608.11      573.81     32.92 o
 -13   3  19        8.15      -14.87     20.85 o
 -11   3  19      340.32      366.98     30.26 o
  -9   3  19        0.05      -16.11     16.11 o
  -7   3  19     2096.18     2006.64     49.13 o
  -5   3  19     1188.81     1168.83     48.83 o
  -3   3  19     2479.63     2617.44     70.16 o
  -1   3  19      257.09      248.35     27.83 o
   1   3  19     1219.76     1392.12     68.31 o
   3   3  19       55.52       95.04     25.90 o
   5   3  19       35.21       46.26     47.22 o
   7   3  19      338.10      385.58     32.97 o
   9   3  19      162.48      191.11     32.11 o
  11   3  19       22.69      -26.99     26.99 o
  13   3  19      139.79      119.95     35.99 o
  15   3  19        4.36      -41.78     41.78 o
  17   3  19       33.74       -4.85     40.62 o
 -28   4  19        0.09       -3.71     57.28 o
 -26   4  19       15.68      -32.65     32.65 o
 -24   4  19      176.79      264.20     38.38 o
 -22   4  19       19.23       -5.82     29.39 o
 -20   4  19       78.26      104.17     31.01 o
 -18   4  19      638.51      592.47     41.38 o
 -16   4  19       50.61       64.71     23.85 o
 -14   4  19      282.57      232.61     29.38 o
 -12   4  19      242.15      214.01     44.75 o
 -10   4  19      928.22      774.34     40.36 o
  -8   4  19      710.22      737.73     34.84 o
  -6   4  19     8494.29     8365.14    132.74 o
  -4   4  19      801.05      846.32     43.80 o
  -2   4  19      919.65     1007.77     55.91 o
   0   4  19      234.86      265.07     25.52 o
   2   4  19      311.44      244.61     27.69 o
   4   4  19      156.44      131.61     22.53 o
   6   4  19       23.60       15.93     20.39 o
   8   4  19      123.04       71.99     34.42 o
  10   4  19      113.63      149.78     31.60 o
  12   4  19        5.15       -4.07     26.71 o
  14   4  19       22.62       27.59     28.83 o
  16   4  19       23.22        0.02     33.31 o
  18   4  19       14.97      -29.93     36.60 o
 -27   5  19       66.11       34.92     47.71 o
 -25   5  19        8.12       -4.62     44.27 o
 -23   5  19       14.26        6.99     30.35 o
 -21   5  19        0.75       -5.31     27.71 o
 -19   5  19      527.43      551.04     43.09 o
 -17   5  19       38.74       31.02     30.60 o
 -15   5  19      832.31      749.36     41.20 o
 -13   5  19        2.65       16.72     22.79 o
 -11   5  19       41.23       27.84     24.45 o
  -9   5  19      549.29      519.35     43.33 o
  -7   5  19     3264.35     3093.02     63.95 o
  -5   5  19        3.21      -10.27     27.88 o
  -3   5  19     1729.90     1724.13     60.37 o
  -1   5  19       39.82       29.79     25.76 o
   1   5  19      147.95      207.57     26.05 o
   3   5  19       10.86      -16.62     28.54 o
   5   5  19      295.65      230.74     26.91 o
   7   5  19      219.56      216.93     30.64 o
   9   5  19      540.02      731.65     44.56 o
  11   5  19      353.99      366.06     38.48 o
  13   5  19        2.45      -23.79     29.00 o
  15   5  19       28.08      -15.59     30.54 o
  17   5  19        1.46      -31.75     31.75 o
 -26   6  19      130.81       56.04     68.73 o
 -24   6  19       67.84       55.60     43.95 o
 -22   6  19       43.56       53.66     47.19 o
 -20   6  19      328.46      427.69     69.89 o
 -18   6  19        8.26       17.71     29.15 o
 -16   6  19      882.53      936.68     57.30 o
 -14   6  19      238.63      279.07     41.12 o
 -12   6  19     1224.21     1148.35     48.12 o
 -10   6  19      753.19      705.14     41.93 o
  -8   6  19     1268.63     1189.47     43.10 o
  -6   6  19       11.87      -13.96     20.64 o
  -4   6  19       84.19       23.78     36.64 o
  -2   6  19       36.45       73.57     27.03 o
   0   6  19      503.87      578.89     40.13 o
   2   6  19      118.53       98.14     31.35 o
   4   6  19      108.78      105.08     32.97 o
   6   6  19      194.09      219.56     37.02 o
   8   6  19      435.42      358.85     42.63 o
  10   6  19       14.46      -62.93     62.93 o
  12   6  19      431.15      410.96     42.89 o
  14   6  19       96.05       84.66     35.05 o
 -23   7  19        0.81       19.82     38.06 o
 -21   7  19      155.60      195.33     58.99 o
 -19   7  19       14.89       22.84     39.26 o
 -17   7  19        1.40       61.13     36.41 o
 -15   7  19        9.66       15.76     38.23 o
 -13   7  19       76.50      130.87     39.48 o
 -11   7  19       68.29       38.70     24.98 o
  -9   7  19      145.92      140.94     25.83 o
  -7   7  19      254.82      294.34     29.21 o
  -5   7  19      287.00      305.26     37.02 o
  -3   7  19       48.43       93.65     31.32 o
  -1   7  19       38.70       -2.40     28.13 o
   1   7  19       23.62      -26.83     26.83 o
   3   7  19       63.26       32.74     70.63 o
   5   7  19        1.31      -35.21     35.21 o
   7   7  19      434.60      536.12     62.81 o
   9   7  19      313.27      257.01     55.95 o
  11   7  19        2.08      -15.66     35.77 o
  13   7  19        0.14      -30.31     35.93 o
 -22   8  19       36.85       36.64     54.96 o
 -20   8  19      149.33      182.32     51.80 o
 -18   8  19        0.03      -37.81     40.03 o
 -16   8  19      324.37      483.21     57.08 o
 -14   8  19      554.75      606.74     55.10 o
 -12   8  19       27.56       35.58     33.56 o
 -10   8  19      209.47      332.53     41.97 o
  -8   8  19      303.59      348.92     31.76 o
  -6   8  19        0.56      -21.51     21.51 o
  -4   8  19      454.72      515.78     42.03 o
  -2   8  19        3.09       12.81     29.35 o
   0   8  19       26.84       15.86     37.05 o
   2   8  19      135.96      189.19     47.16 o
   4   8  19        0.30      -26.11     34.38 o
   6   8  19      182.22      352.59     60.99 o
   8   8  19      189.29      203.61     56.27 o
  10   8  19        0.03       -5.05     45.76 o
  12   8  19      124.76      345.47    115.16 o
 -19   9  19        0.66        2.62     49.73 o
 -17   9  19       58.91      140.78     48.75 o
 -15   9  19      122.85      216.72     51.80 o
 -13   9  19        2.01        1.02     58.89 o
 -11   9  19        1.22       -1.24     32.12 o
  -9   9  19       24.08       24.35     28.75 o
  -7   9  19        0.01       -1.58     24.18 o
  -5   9  19       19.09       49.73     43.82 o
  -3   9  19       34.04       27.50     31.31 o
  -1   9  19        2.00      -23.50     31.06 o
   1   9  19       78.95       49.37     49.73 o
   3   9  19        2.49      -25.10     38.73 o
   5   9  19       28.71        8.72     45.87 o
   7   9  19        0.01      -20.94     43.98 o
   9   9  19        1.37        2.62     94.22 o
 -16  10  19        0.25       52.34     57.58 o
 -14  10  19       30.37       61.00     44.39 o
 -12  10  19       32.76       60.74     62.81 o
 -10  10  19      240.52      246.96     68.25 o
  -8  10  19       64.56       59.07     33.77 o
  -6  10  19       23.26       -4.72     38.26 o
  -4  10  19      171.18      131.84     52.21 o
  -2  10  19       40.11       45.54     60.20 o
   0  10  19       64.98       26.90     73.28 o
   2  10  19       90.09       66.00     49.67 o
   4  10  19        2.85      -47.11     47.11 o
   6  10  19       10.71       13.09     81.13 o
  -9  11  19        2.83      -36.11     36.11 o
  -7  11  19        0.08      -27.54     37.71 o
  -5  11  19       30.74       19.56     52.52 o
  -3  11  19       31.93       65.13     47.77 o
  -1  11  19       57.95      104.92     49.86 o
 -28   0  20        4.88       39.26     62.81 o
 -26   0  20       10.52      -54.96     54.96 o
 -24   0  20        0.12      -43.98     43.98 o
 -22   0  20       69.92       10.06     50.06 o
 -20   0  20       66.15       66.31     36.41 o
 -18   0  20      100.85       67.81     51.76 o
 -16   0  20      177.72      177.79     57.41 o
 -14   0  20      893.50      912.33     55.01 o
 -12   0  20     4368.91     4306.65     62.86 o
 -10   0  20      963.38      948.12     68.31 o
  -8   0  20       65.51       76.45     27.08 o
  -6   0  20     1182.84     1115.96     47.37 o
  -4   0  20      881.78      810.09     61.50 o
  -2   0  20       10.87       30.10     31.95 o
   0   0  20      779.24      625.51     50.87 o
   2   0  20      165.47       79.83     48.42 o
   4   0  20      145.92      157.39     38.73 o
   6   0  20      302.41      261.94     42.76 o
   8   0  20        0.55       51.30     57.58 o
  10   0  20      839.33      961.27     65.93 o
  12   0  20      779.55      818.68     62.81 o
  14   0  20        0.01      -29.92     29.92 o
  16   0  20        0.26      -65.43     65.43 o
  18   0  20       25.46      -70.66     70.66 o
 -29   1  20        2.37       70.66     70.66 o
 -27   1  20       46.65      -23.55     65.43 o
 -25   1  20      293.41      316.18     59.00 o
 -23   1  20        5.10      -27.32     27.32 o
 -21   1  20       15.03      -12.88     25.07 o
 -19   1  20      972.60     1062.24     43.45 o
 -17   1  20        0.00      -15.42     17.00 o
 -15   1  20     1616.90     1603.23     42.15 o
 -13   1  20     1403.22     1408.22     39.21 o
 -11   1  20        9.03        3.23     14.37 o
  -9   1  20     4268.57     4346.13     63.65 o
  -7   1  20       26.29       34.83     19.53 o
  -5   1  20      189.03      142.83     24.23 o
  -3   1  20     4070.60     4119.21    103.67 o
  -1   1  20      294.44      297.11     41.18 o
   1   1  20      194.17      271.92     29.44 o
   3   1  20      193.66      291.26     31.32 o
   5   1  20        0.05       12.92     22.80 o
   7   1  20        0.58      -21.67     21.67 o
   9   1  20       10.87        3.04     23.23 o
  11   1  20      571.84      568.74     39.83 o
  13   1  20       80.50       82.73     34.56 o
  15   1  20       28.08       -3.36     32.67 o
  17   1  20       13.68      -50.67     50.67 o
 -28   2  20      188.27      230.32     81.13 o
 -26   2  20       55.61       76.62     54.21 o
 -24   2  20       32.14       12.17     40.51 o
 -22   2  20      295.85      357.36     48.65 o
 -20   2  20      138.48      143.95     26.30 o
 -18   2  20        9.42       -3.81     21.76 o
 -16   2  20     1795.18     1750.95     78.42 o
 -14   2  20      640.42      605.14     33.24 o
 -12   2  20      443.59      446.37     28.58 o
 -10   2  20       79.86       73.46     16.01 o
  -8   2  20       31.38       15.40     18.15 o
  -6   2  20      150.35      133.56     20.73 o
  -4   2  20     2484.43     2597.04     58.92 o
  -2   2  20     1550.83     1517.19     50.57 o
   0   2  20       10.60       25.39     18.20 o
   2   2  20      284.67      320.45     31.50 o
   4   2  20      547.48      561.90     36.85 o
   6   2  20      705.05      707.61     39.49 o
   8   2  20       50.07       65.17     25.05 o
  10   2  20       67.34      102.79     26.95 o
  12   2  20       43.65       16.38     31.92 o
  14   2  20      279.19      312.25     44.80 o
  16   2  20      256.30      256.68     46.64 o
  18   2  20       17.70       31.07     56.57 o
 -27   3  20       10.60      -44.19     44.19 o
 -25   3  20        6.07      -43.26     55.23 o
 -23   3  20        2.76        4.56     27.99 o
 -21   3  20      128.86       81.05     30.37 o
 -19   3  20      488.62      483.97     38.09 o
 -17   3  20      708.94      640.33     35.75 o
 -15   3  20      404.77      412.09     31.33 o
 -13   3  20      592.98      613.41     68.00 o
 -11   3  20       97.55       74.37     23.30 o
  -9   3  20        8.34       -6.61     26.82 o
  -7   3  20     3517.28     3414.11     76.83 o
  -5   3  20       77.30       99.80     30.72 o
  -3   3  20      446.34      428.93     37.99 o
  -1   3  20       24.19       44.08     24.37 o
   1   3  20      158.47      181.39     27.48 o
   3   3  20      471.45      521.21     35.54 o
   5   3  20     1465.57     1496.39     52.87 o
   7   3  20        2.79      -19.56     22.19 o
   9   3  20        4.04        6.44     24.36 o
  11   3  20      223.94      233.93     41.65 o
  13   3  20        4.91      -29.16     29.16 o
  15   3  20       27.01      -32.64     32.64 o
  17   3  20       13.19       26.28     34.96 o
 -28   4  20       68.55      110.54     62.19 o
 -26   4  20       55.33       82.78     37.17 o
 -24   4  20       85.87      138.92     35.67 o
 -22   4  20       60.56       29.39     30.31 o
 -20   4  20      135.90      134.50     32.30 o
 -18   4  20       63.24       84.46     29.22 o
 -16   4  20        6.91      -21.82     21.82 o
 -14   4  20      740.99      633.58     38.46 o
 -12   4  20      135.30      143.04     26.97 o
 -10   4  20       63.18      -26.44     32.22 o
  -8   4  20     1543.96     1446.17     48.33 o
  -6   4  20     2256.46     2388.11     71.77 o
  -4   4  20     3010.62     3058.14     75.11 o
  -2   4  20     4181.50     4206.74     88.40 o
   0   4  20      724.23      768.74     48.79 o
   2   4  20       34.34       50.20     23.24 o
   4   4  20     1099.02     1105.37     46.91 o
   6   4  20        0.05      -11.17     23.63 o
   8   4  20      695.13      637.54     41.13 o
  10   4  20      201.02      173.32     37.83 o
  12   4  20      180.08      159.91     49.91 o
  14   4  20        4.17        1.45     31.25 o
  16   4  20       11.24      -29.99     66.29 o
 -27   5  20        4.33       51.95     40.04 o
 -25   5  20      117.79      199.52     68.00 o
 -23   5  20        0.19        9.36     32.02 o
 -21   5  20       29.42       41.90     29.62 o
 -19   5  20      153.67      259.80     36.27 o
 -17   5  20      436.18      481.16     48.99 o
 -15   5  20      295.63      389.37     37.95 o
 -13   5  20       86.64      104.49     25.89 o
 -11   5  20       28.70       57.81     24.62 o
  -9   5  20        2.05       -1.44     20.58 o
  -7   5  20       18.93       16.94     21.71 o
  -5   5  20     1338.72     1321.66     54.63 o
  -3   5  20        2.13       -3.45     26.75 o
  -1   5  20      229.90      247.94     34.75 o
   1   5  20      374.33      409.24     71.33 o
   3   5  20      516.62      512.34     37.12 o
   5   5  20       39.90        1.48     20.52 o
   7   5  20      101.68       60.86     27.14 o
   9   5  20      721.00      812.27     46.51 o
  11   5  20      153.68      184.40     34.42 o
  13   5  20        5.99      -13.97     32.49 o
  15   5  20       11.73       -6.08     30.79 o
 -24   6  20       64.82       98.63     41.21 o
 -22   6  20        2.29      -18.04     31.47 o
 -20   6  20        2.91       12.20     30.19 o
 -18   6  20      360.41      429.86     54.97 o
 -16   6  20        2.50      -21.32     26.96 o
 -14   6  20       35.04       48.92     32.28 o
 -12   6  20        0.23       -1.58     23.10 o
 -10   6  20      134.92      103.03     23.49 o
  -8   6  20       35.68       38.96     25.68 o
  -6   6  20      163.34      130.15     28.98 o
  -4   6  20        4.78       12.81     31.73 o
  -2   6  20       10.09       40.75     28.45 o
   0   6  20       23.90        0.68     27.58 o
   2   6  20      344.51      323.48     41.91 o
   4   6  20       43.89      -28.49     28.49 o
   6   6  20        0.41      -60.20     60.20 o
   8   6  20       14.27       -2.14     29.21 o
  10   6  20       10.08      -13.56     28.50 o
  12   6  20       68.71       76.57     34.46 o
  14   6  20        0.04      -31.37     31.37 o
 -23   7  20       12.69       -6.78     53.42 o
 -21   7  20        0.73       29.70     34.78 o
 -19   7  20        5.83       85.06     39.01 o
 -17   7  20        7.06       57.30     36.16 o
 -15   7  20       49.38       55.61     42.72 o
 -13   7  20      172.66      219.32     43.92 o
 -11   7  20       15.52        8.42     23.59 o
  -9   7  20       52.40       68.68     24.97 o
  -7   7  20      454.55      449.50     34.18 o
  -5   7  20      330.15      316.19     35.45 o
  -3   7  20      177.40      198.78     33.79 o
  -1   7  20      263.22      396.26     55.91 o
   1   7  20      555.05      702.98     65.14 o
   3   7  20       48.42      -30.13     42.26 o
   5   7  20       15.39       -1.98     40.15 o
   7   7  20       30.88       49.12     44.39 o
   9   7  20       78.38      135.10     51.32 o
  11   7  20       20.00       -9.40     43.70 o
  13   7  20        8.93       36.47    104.69 o
 -22   8  20       20.10       23.55     52.34 o
 -20   8  20       12.78       16.27     42.76 o
 -18   8  20       51.40      157.94     91.60 o
 -16   8  20        3.71       20.51     42.01 o
 -14   8  20        9.97       22.37     35.92 o
 -12   8  20       38.36       88.43     47.99 o
 -10   8  20        3.23      -13.27     21.93 o
  -8   8  20       20.05       -9.19     22.56 o
  -6   8  20        4.24       -6.78     49.88 o
  -4   8  20      143.69      142.65     34.74 o
  -2   8  20      265.82      257.37     36.97 o
   0   8  20        6.21       -5.91     31.75 o
   2   8  20        7.44        2.14     49.73 o
   4   8  20       10.87       17.18     39.63 o
   6   8  20       15.57       63.97     58.89 o
   8   8  20       15.63        5.82     47.45 o
  10   8  20       42.62       57.58     91.60 o
 -19   9  20        2.50       65.43     57.58 o
 -17   9  20       18.32       71.63     51.04 o
 -15   9  20       28.06       80.56     42.40 o
 -13   9  20        3.17      -11.22     54.96 o
 -11   9  20       33.44       33.73     30.06 o
  -9   9  20        7.21      -12.60     35.13 o
  -7   9  20       63.81       11.18     34.62 o
  -5   9  20       70.71       30.69     33.62 o
  -3   9  20        0.03      -27.96     27.96 o
  -1   9  20       57.16      -33.33     33.33 o
   1   9  20       23.24      103.11     48.39 o
   3   9  20       47.12       75.17     48.34 o
   5   9  20       23.26      -47.67     48.42 o
   7   9  20        4.13      120.39     94.22 o
 -14  10  20        2.76       54.96     57.58 o
 -12  10  20       24.31       14.57     35.34 o
 -10  10  20        1.82      -21.49     35.14 o
  -8  10  20       46.08       95.97     40.74 o
  -6  10  20       63.82       24.24     35.01 o
  -4  10  20        0.35       37.43     37.55 o
  -2  10  20       10.07       34.55     75.90 o
   0  10  20       34.82       42.08     46.43 o
   2  10  20       47.05       61.23     46.96 o
   4  10  20       59.52      -81.13     81.13 o
  -7  11  20       26.72      141.33     91.60 o
  -5  11  20       70.85       42.72     58.89 o
 -29   1  21       74.73       73.28     73.28 o
 -27   1  21        0.60      -57.58     62.81 o
 -25   1  21       48.99      -11.61     48.88 o
 -23   1  21       91.46       58.29     30.87 o
 -21   1  21      171.94      117.89     27.72 o
 -19   1  21      488.15      470.30     34.94 o
 -17   1  21      129.64       68.42     27.58 o
 -15   1  21       25.92        4.58     22.73 o
 -13   1  21       31.87        5.97     20.56 o
 -11   1  21        0.05      -15.22     15.22 o
  -9   1  21      504.05      544.41     28.69 o
  -7   1  21      302.40      328.95     30.51 o
  -5   1  21      113.78      123.83     22.47 o
  -3   1  21      749.41      806.45     33.64 o
  -1   1  21       34.88        6.27     24.70 o
   1   1  21       70.10       57.70     26.71 o
   3   1  21      134.21      110.59     25.75 o
   5   1  21      159.44      114.96     27.18 o
   7   1  21       15.46        0.94     24.93 o
   9   1  21       73.52       21.67     24.79 o
  11   1  21       10.03      -12.40     24.56 o
  13   1  21        0.55      -29.28     29.28 o
  15   1  21       38.80      -29.22     50.67 o
  17   1  21       50.14        5.51     52.72 o
 -28   2  21      150.21       88.99     75.90 o
 -26   2  21       38.78       36.35     54.21 o
 -24   2  21       51.58       39.04     42.96 o
 -22   2  21      406.57      470.79     53.81 o
 -20   2  21     1099.85     1139.69     56.73 o
 -18   2  21       12.29        8.24     23.59 o
 -16   2  21      944.59     1087.52     42.57 o
 -14   2  21      869.23      811.55     30.12 o
 -12   2  21      490.13      454.49     26.81 o
 -10   2  21     1332.48     1275.57     56.03 o
  -8   2  21      182.79      152.23     21.78 o
  -6   2  21       24.34       53.98     21.89 o
  -4   2  21     1964.43     1789.32    124.15 o
  -2   2  21        2.60      -14.19     18.49 o
   0   2  21      519.70      547.49     36.31 o
   2   2  21      468.03      515.73     34.48 o
   4   2  21      134.85       93.99     22.79 o
   6   2  21      572.42      633.25     39.49 o
   8   2  21     1579.84     1642.58     58.06 o
  10   2  21      196.26      190.68     31.32 o
  12   2  21      120.20      115.63     37.44 o
  14   2  21       79.66       80.50     37.55 o
  16   2  21        7.81      -13.75     37.31 o
 -27   3  21       33.71       73.04     58.87 o
 -25   3  21       62.79       35.33     43.09 o
 -23   3  21       40.25       28.96     49.39 o
 -21   3  21      867.02      821.33     47.41 o
 -19   3  21      828.12      760.01     44.95 o
 -17   3  21       31.10        7.26     23.81 o
 -15   3  21       11.60        1.17     22.63 o
 -13   3  21      139.23       87.44     25.36 o
 -11   3  21      789.03      785.49     35.10 o
  -9   3  21      317.70      299.65     27.40 o
  -7   3  21      135.91      125.25     30.95 o
  -5   3  21        8.77      -27.51     27.51 o
  -3   3  21     2152.10     2222.87     74.04 o
  -1   3  21      704.08      663.62     46.28 o
   1   3  21      932.08      960.13     43.98 o
   3   3  21        2.08       11.98     24.38 o
   5   3  21       55.48       79.69     26.54 o
   7   3  21      103.71       83.66     28.33 o
   9   3  21      162.03      115.07     29.69 o
  11   3  21       43.91      -24.37     30.08 o
  13   3  21      262.99      269.08     58.10 o
  15   3  21       10.32      -24.54     34.86 o
  17   3  21        0.54      -35.99     35.99 o
 -26   4  21       73.72       39.00    113.85 o
 -24   4  21        0.82       43.49     33.70 o
 -22   4  21        2.46        5.98     27.37 o
 -20   4  21      138.51      117.43     32.41 o
 -18   4  21       65.74       73.25     29.67 o
 -16   4  21      654.01      754.18     42.88 o
 -14   4  21       40.55      104.17     29.47 o
 -12   4  21       70.43       62.40     23.44 o
 -10   4  21      555.86      604.35     48.66 o
  -8   4  21      859.27      947.81     51.60 o
  -6   4  21      944.90      895.83     46.26 o
  -4   4  21       50.53       69.25     29.24 o
  -2   4  21        0.68        3.17     27.17 o
   0   4  21        3.42       49.46     31.43 o
   2   4  21     1853.59     1976.42     58.37 o
   4   4  21      994.72     1100.31     83.86 o
   6   4  21       98.44      112.71     28.89 o
   8   4  21      165.03      242.28     40.38 o
  10   4  21      484.23      457.64     47.17 o
  12   4  21      485.08      584.92     84.20 o
  14   4  21        0.33      -30.52     46.67 o
  16   4  21        4.26       -1.10     36.93 o
 -25   5  21       62.47       54.65     36.68 o
 -23   5  21       31.97       -0.27     46.20 o
 -21   5  21      193.46      236.87     37.16 o
 -19   5  21      129.24      229.77     36.15 o
 -17   5  21      744.86      747.49     45.70 o
 -15   5  21     2297.14     2372.41     68.24 o
 -13   5  21      147.96      131.14     38.07 o
 -11   5  21      283.81      330.54     28.53 o
  -9   5  21      927.75      959.21     55.88 o
  -7   5  21     1293.92     1303.48     54.46 o
  -5   5  21     2245.84     2402.71     68.36 o
  -3   5  21       38.92       54.82     27.56 o
  -1   5  21      317.12      364.03     36.73 o
   1   5  21      632.15      602.04     47.74 o
   3   5  21      165.11      115.04     35.70 o
   5   5  21        6.18      -23.13     23.13 o
   7   5  21      251.60      252.98     33.97 o
   9   5  21       22.22       47.90     28.78 o
  11   5  21      198.16      311.52     39.04 o
  13   5  21       27.43       21.18     31.16 o
  15   5  21       13.14      -34.75     37.11 o
 -24   6  21       41.02       57.82     37.53 o
 -22   6  21        2.01      -18.51     33.65 o
 -20   6  21       12.20       10.12     30.36 o
 -18   6  21      249.35      336.18     39.77 o
 -16   6  21        7.79      -13.30     32.33 o
 -14   6  21        0.96       41.01     24.36 o
 -12   6  21       22.82        7.17     24.03 o
 -10   6  21       95.15      128.38     24.60 o
  -8   6  21       60.64       58.22     24.31 o
  -6   6  21        3.54      -24.65     24.65 o
  -4   6  21      153.91      237.86     34.18 o
  -2   6  21      513.73      569.14     42.04 o
   0   6  21      549.00      527.14     42.09 o
   2   6  21       31.42      -11.84     30.43 o
   4   6  21        4.50      -43.51     43.57 o
   6   6  21      131.16      181.21     60.20 o
   8   6  21       73.52      161.40     49.05 o
  10   6  21      130.13      103.50     34.05 o
  12   6  21       93.86      120.87     36.51 o
  14   6  21       25.19        3.03     40.54 o
 -23   7  21        8.33      -38.04     96.84 o
 -21   7  21       22.48      -21.68     35.51 o
 -19   7  21       14.68       52.37     35.75 o
 -17   7  21      138.44      171.35     70.04 o
 -15   7  21        0.71      -18.56     31.27 o
 -13   7  21       10.32       62.81     35.50 o
 -11   7  21       35.00       20.76     23.45 o
  -9   7  21       22.78        7.34     23.30 o
  -7   7  21      158.26      204.40     29.34 o
  -5   7  21       12.66      -18.37     28.19 o
  -3   7  21        0.02      -25.20     28.66 o
  -1   7  21       63.90       45.96     31.01 o
   1   7  21       25.58      -19.71     31.09 o
   3   7  21       32.67       80.48     54.96 o
   5   7  21        4.34      -13.03     40.67 o
   7   7  21       81.13       98.40     49.86 o
   9   7  21       70.09       82.67     51.32 o
  11   7  21        0.28       10.47     96.84 o
 -20   8  21        0.00       15.70     47.11 o
 -18   8  21        0.04      -14.39     42.40 o
 -16   8  21        3.40       71.78     53.65 o
 -14   8  21        6.35      -36.56     48.71 o
 -12   8  21       24.75       82.95     55.95 o
 -10   8  21       15.22        9.13     24.47 o
  -8   8  21       10.63       13.90     24.58 o
  -6   8  21       25.79       -3.10     28.68 o
  -4   8  21        9.24      -25.69     29.80 o
  -2   8  21      146.05      154.58     36.63 o
   0   8  21       79.36       53.19     35.25 o
   2   8  21      126.02      149.66     49.67 o
   4   8  21       37.08       42.83     56.27 o
   6   8  21        9.56        9.58     42.40 o
   8   8  21       51.21       23.29     50.73 o
  10   8  21        5.87       47.11     96.84 o
 -17   9  21        0.94       26.17     47.11 o
 -15   9  21       14.69       74.05     45.03 o
 -13   9  21       12.76      -13.48     35.34 o
 -11   9  21       90.26       64.21     35.79 o
  -9   9  21       34.06        3.37     48.35 o
  -7   9  21       23.05      -16.65     25.24 o
  -5   9  21       73.95       98.92     34.43 o
  -3   9  21      201.46      154.40     42.17 o
  -1   9  21        5.42        1.55     42.20 o
   1   9  21       84.11       29.82     57.58 o
   3   9  21        4.91        9.00     45.28 o
   5   9  21        4.27       16.49     45.95 o
   7   9  21        0.19      -88.99     88.99 o
 -14  10  21      110.48      104.69     57.58 o
 -12  10  21       60.10       64.24     39.88 o
 -10  10  21        0.01      -30.09     34.95 o
  -8  10  21       15.84       29.92     61.34 o
  -6  10  21        0.07      -33.70     33.70 o
  -4  10  21       29.51       16.54     37.83 o
  -2  10  21       27.30      -40.62     41.49 o
   0  10  21        0.00       30.36     64.12 o
   2  10  21        9.85       -5.23     83.75 o
 -28   0  22       18.68       41.88     68.05 o
 -26   0  22      103.64       20.94     60.20 o
 -24   0  22      216.96      220.44     53.24 o
 -22   0  22       24.38      -29.02     37.71 o
 -20   0  22      325.86      363.29     46.86 o
 -18   0  22        2.15      -14.92     34.62 o
 -16   0  22       93.02       20.31     34.14 o
 -14   0  22       46.80      -19.44     34.48 o
 -12   0  22      198.53      131.07     45.28 o
 -10   0  22     1730.78     1558.67    142.64 o
  -8   0  22      248.00      226.16     32.74 o
  -6   0  22      106.05      124.17     32.14 o
  -4   0  22     3685.06     3772.79    213.30 o
  -2   0  22     2490.43     2513.12     91.65 o
   0   0  22      463.10      519.50     49.86 o
   2   0  22      593.65      648.91     56.27 o
   4   0  22      715.25      689.80     66.74 o
   6   0  22        0.53       -6.28     30.49 o
   8   0  22     1139.88     1316.41    108.61 o
  10   0  22      438.60      456.18     60.20 o
  12   0  22      247.70      126.37     45.80 o
  14   0  22       91.41      -47.11     68.05 o
  16   0  22      212.06      342.86     99.45 o
 -27   1  22      288.61      421.37     88.99 o
 -25   1  22       31.43       64.78     58.89 o
 -23   1  22        2.48      -29.89     29.89 o
 -21   1  22       41.99        1.52     27.51 o
 -19   1  22      508.79      484.17     35.75 o
 -17   1  22      163.71      119.41     29.29 o
 -15   1  22      454.59      448.18     34.60 o
 -13   1  22      136.99      113.90     17.46 o
 -11   1  22        0.31        1.06     21.41 o
  -9   1  22       71.62      123.94     25.11 o
  -7   1  22      365.37      437.03     34.05 o
  -5   1  22      271.12      212.75     25.71 o
  -3   1  22       58.12      113.06     25.05 o
  -1   1  22       45.00       44.32     26.79 o
   1   1  22        0.35        5.30     24.76 o
   3   1  22       10.05       18.15     24.32 o
   5   1  22        5.23       -0.26     27.20 o
   7   1  22      415.45      425.81     42.31 o
   9   1  22      156.27      123.14     29.97 o
  11   1  22       33.61      -19.09     25.84 o
  13   1  22        0.14      -24.30     33.49 o
  15   1  22       17.38       36.46     54.38 o
  17   1  22       41.29        5.99     57.01 o
 -28   2  22        0.02       23.55     73.28 o
 -26   2  22        8.21       -6.31     45.31 o
 -24   2  22      161.45      228.66     48.16 o
 -22   2  22        0.16      -11.33     40.66 o
 -20   2  22      630.97      620.77     48.78 o
 -18   2  22      425.84      563.48     85.98 o
 -16   2  22      361.87      283.43     36.30 o
 -14   2  22      147.40      192.18     25.21 o
 -12   2  22     1003.21      951.72     29.53 o
 -10   2  22      582.50      528.50     29.40 o
  -8   2  22     1977.94     1930.64     48.48 o
  -6   2  22     1393.63     1373.83     44.09 o
  -4   2  22        1.67      -21.83     21.83 o
  -2   2  22      702.48      659.85     52.64 o
   0   2  22      385.83      373.04     32.84 o
   2   2  22        9.56       -9.78     19.17 o
   4   2  22      647.55      619.37     38.71 o
   6   2  22      170.50      173.42     29.94 o
   8   2  22      141.82      111.63     29.94 o
  10   2  22      130.44       96.38     29.97 o
  12   2  22       11.51      -30.91     30.91 o
  14   2  22      138.74      145.20     40.41 o
  16   2  22       15.91      -53.29     53.29 o
 -27   3  22       18.13      -17.45     91.60 o
 -25   3  22        7.94       58.70     46.07 o
 -23   3  22       83.90       11.75     42.32 o
 -21   3  22      610.57      631.52     65.21 o
 -19   3  22      379.10      374.74     33.30 o
 -17   3  22     1741.40     1801.51     53.93 o
 -15   3  22     1839.02     1795.76     52.41 o
 -13   3  22        1.21      -21.07     21.07 o
 -11   3  22      152.80      189.17     23.87 o
  -9   3  22     1471.47     1488.71     56.06 o
  -7   3  22      334.99      219.80     36.28 o
  -5   3  22      691.04      649.74     42.96 o
  -3   3  22       23.45       69.66     31.27 o
  -1   3  22      487.35      543.37     44.88 o
   1   3  22      964.33     1143.11     46.91 o
   3   3  22      237.60      239.60     31.73 o
   5   3  22       46.22       21.45     38.53 o
   7   3  22      250.41      229.93     32.61 o
   9   3  22       16.46      -25.85     25.85 o
  11   3  22        1.14       50.42     35.75 o
  13   3  22      208.81      266.55     45.08 o
  15   3  22        4.98      -42.05     42.05 o
 -26   4  22       10.98      -53.57     53.57 o
 -24   4  22       75.44       44.92     55.88 o
 -22   4  22       60.77       50.61     32.18 o
 -20   4  22      363.17      335.59     37.75 o
 -18   4  22      199.23      218.09     33.80 o
 -16   4  22       13.12       25.49     23.49 o
 -14   4  22        1.29        1.34     25.31 o
 -12   4  22      232.92      200.02     38.58 o
 -10   4  22       31.22       46.19     20.85 o
  -8   4  22      257.35      219.86     33.71 o
  -6   4  22       41.79       19.91     42.69 o
  -4   4  22      333.37      312.95     34.80 o
  -2   4  22      239.84      189.26     35.79 o
   0   4  22       33.84        8.38     29.85 o
   2   4  22      165.05      217.59     37.69 o
   4   4  22      262.60      239.13     33.34 o
   6   4  22      109.88       29.57     27.05 o
   8   4  22       16.21      -15.43     30.21 o
  10   4  22        2.62       -9.17     33.07 o
  12   4  22       69.64       93.31     37.33 o
  14   4  22       66.57       -0.45     36.93 o
 -25   5  22        0.26      -56.19     64.44 o
 -23   5  22       48.24       66.43     36.94 o
 -21   5  22        7.23       25.76     29.83 o
 -19   5  22        1.15      -21.99     37.40 o
 -17   5  22      151.16      129.78     33.07 o
 -15   5  22      137.22      109.03     30.13 o
 -13   5  22      535.90      526.53     46.84 o
 -11   5  22      548.31      607.09     47.38 o
  -9   5  22       16.58       -5.58     20.73 o
  -7   5  22      259.09      288.24     57.80 o
  -5   5  22      832.01      963.25     47.65 o
  -3   5  22       23.25       39.84     60.82 o
  -1   5  22      359.32      414.83     38.86 o
   1   5  22      146.92      139.75     47.13 o
   3   5  22      639.59      498.69     47.93 o
   5   5  22      292.92      260.43     40.13 o
   7   5  22       13.30       34.47     41.15 o
   9   5  22       62.14      -19.16     31.80 o
  11   5  22      141.47      158.76     41.93 o
  13   5  22        4.38       -4.80     35.67 o
 -24   6  22        5.94       13.87     37.49 o
 -22   6  22      163.29      208.99     58.08 o
 -20   6  22      122.97      121.13     38.43 o
 -18   6  22       96.17       78.62     34.03 o
 -16   6  22      588.05      634.26     54.40 o
 -14   6  22        0.06        3.42     23.69 o
 -12   6  22        3.27      -20.60     20.60 o
 -10   6  22      121.10      183.63     30.93 o
  -8   6  22      144.62      161.70     28.15 o
  -6   6  22       11.49       24.61     28.18 o
  -4   6  22      392.47      473.90     41.43 o
  -2   6  22       14.34      -28.76     28.76 o
   0   6  22      242.00      327.94     38.76 o
   2   6  22        6.36      -22.25     62.00 o
   4   6  22       11.87       -6.69     32.62 o
   6   6  22       57.37       -9.80     44.49 o
   8   6  22       46.50       22.05     35.20 o
  10   6  22       81.73       76.44     41.53 o
  12   6  22      220.37      285.23     52.08 o
 -23   7  22       21.17       31.93     52.34 o
 -21   7  22        0.34       -0.30     42.02 o
 -19   7  22      143.78       87.99     39.18 o
 -17   7  22       11.50       39.42     39.55 o
 -15   7  22       46.70       89.23     56.81 o
 -13   7  22      110.80      147.19     39.63 o
 -11   7  22       73.90       82.93     26.88 o
  -9   7  22      356.50      322.70     32.32 o
  -7   7  22      558.12      537.71     43.64 o
  -5   7  22       54.30       25.50     31.20 o
  -3   7  22       88.45       54.77     33.23 o
  -1   7  22      193.42      265.92     38.15 o
   1   7  22        7.21       -9.17     33.83 o
   3   7  22      115.54       96.28     47.16 o
   5   7  22      297.18      363.79    111.23 o
   7   7  22       45.19       24.96     56.27 o
   9   7  22      375.60      418.73     67.19 o
  11   7  22       40.71       49.73     88.99 o
 -20   8  22       50.42      123.01     62.81 o
 -18   8  22       12.73      -18.52     41.89 o
 -16   8  22       29.10       95.89     45.45 o
 -14   8  22       22.88       44.38     38.71 o
 -12   8  22       12.94       -3.47     28.19 o
 -10   8  22        0.02      -23.53     23.53 o
  -8   8  22        5.60       -4.53     25.45 o
  -6   8  22        0.48       -4.36     30.65 o
  -4   8  22        8.44      -28.73     28.73 o
  -2   8  22        0.13      -31.61     31.61 o
   0   8  22        0.14      -32.63     32.63 o
   2   8  22        8.74      -39.63     39.63 o
   4   8  22        0.71      -42.68     52.34 o
   6   8  22        0.00      -10.42     69.36 o
   8   8  22        5.10       86.37     96.84 o
 -17   9  22        6.72       34.02     49.73 o
 -15   9  22       23.03       30.45     43.09 o
 -13   9  22        9.01       11.55     33.69 o
 -11   9  22        9.03       19.35     34.96 o
  -9   9  22       76.94      162.63     38.32 o
  -7   9  22        5.13      -24.76     30.72 o
  -5   9  22       23.34        2.55     31.96 o
  -3   9  22       32.55       42.32     41.84 o
  -1   9  22       73.19      136.48     49.67 o
   1   9  22       14.45        4.10     39.63 o
   3   9  22       20.18      -37.85     45.50 o
   5   9  22        0.02      -73.28     73.28 o
 -12  10  22        2.28      -40.87     40.87 o
 -10  10  22        7.87      -33.62     33.62 o
  -8  10  22       22.17       59.66     54.57 o
  -6  10  22       24.55       90.38     41.24 o
  -4  10  22        0.65        0.34     40.63 o
  -2  10  22        0.75       65.57     49.67 o
   0  10  22       15.64      -41.88     78.52 o
 -27   1  23       86.92      130.86     75.90 o
 -25   1  23      166.97       45.14     53.74 o
 -23   1  23       46.81       10.43     32.49 o
 -21   1  23      194.86      189.97     32.56 o
 -19   1  23       27.77       -3.09     27.94 o
 -17   1  23      325.17      310.92     33.14 o
 -15   1  23     2195.29     2337.97     59.97 o
 -13   1  23      113.54      108.87     27.88 o
 -11   1  23      198.12      267.81     30.56 o
  -9   1  23     2079.88     2261.48     74.35 o
  -7   1  23     2695.04     2807.02     66.01 o
  -5   1  23     1739.81     1871.86     57.31 o
  -3   1  23     3085.90     3228.88     62.70 o
  -1   1  23       44.99       44.81     26.93 o
   1   1  23      173.72      129.71     28.27 o
   3   1  23      571.86      567.27     39.23 o
   5   1  23       16.14       -6.46     25.03 o
   7   1  23      302.57      313.18     34.86 o
   9   1  23       36.42        6.94     26.33 o
  11   1  23       14.81       17.83     27.43 o
  13   1  23      268.73      273.40     45.92 o
  15   1  23       33.15       56.45     59.95 o
 -28   2  23      125.98       34.02     73.28 o
 -26   2  23        2.01      -43.94     43.94 o
 -24   2  23        6.11      -41.75     41.75 o
 -22   2  23        8.77      -39.23     39.23 o
 -20   2  23       52.83       39.12     34.81 o
 -18   2  23       50.85       42.25     34.35 o
 -16   2  23        7.34        5.88     21.43 o
 -14   2  23      294.64      276.35     24.25 o
 -12   2  23      405.71      359.76     35.10 o
 -10   2  23       48.83       48.71     22.19 o
  -8   2  23      567.01      653.93     37.46 o
  -6   2  23      552.01      642.02     36.79 o
  -4   2  23     1422.91     1457.76     57.42 o
  -2   2  23      319.76      309.11     40.72 o
   0   2  23      795.67      834.97     42.47 o
   2   2  23      305.14      325.39     32.91 o
   4   2  23      217.59      132.99     29.49 o
   6   2  23      122.05      111.85     39.29 o
   8   2  23        0.75      -24.93     24.93 o
  10   2  23       49.99        8.09     28.20 o
  12   2  23       18.93       40.32     35.98 o
  14   2  23        0.16      -34.21     35.49 o
 -27   3  23       23.86      -25.21     59.11 o
 -25   3  23        6.88      -34.58     65.43 o
 -23   3  23       15.03       19.60     49.03 o
 -21   3  23        8.63       82.31     79.24 o
 -19   3  23      158.64      182.72     37.64 o
 -17   3  23      265.19      254.08     31.04 o
 -15   3  23      451.49      375.13     31.84 o
 -13   3  23      106.68      147.08     22.38 o
 -11   3  23      143.36      146.42     24.67 o
  -9   3  23      206.58      179.76     31.75 o
  -7   3  23        0.90      -26.19     26.19 o
  -5   3  23       47.65        6.67     32.14 o
  -3   3  23       51.41      -32.40     32.40 o
  -1   3  23       19.00        3.39     31.80 o
   1   3  23      950.41     1005.16     55.31 o
   3   3  23      203.89      194.31     45.33 o
   5   3  23      147.44      145.41     30.09 o
   7   3  23      187.29      249.50     33.38 o
   9   3  23      380.40      331.80     44.62 o
  11   3  23       52.11      -32.30     32.30 o
  13   3  23       89.63       -4.39     56.55 o
  15   3  23       80.68       35.85     40.20 o
 -26   4  23        2.34        9.18     55.68 o
 -24   4  23        4.96      -15.39     53.45 o
 -22   4  23      166.63      193.68     36.64 o
 -20   4  23        6.29       23.15     29.26 o
 -18   4  23        2.28      -27.34     27.34 o
 -16   4  23        1.31       -8.17     22.73 o
 -14   4  23       22.43      -20.03     23.02 o
 -12   4  23      220.08      211.12     27.06 o
 -10   4  23      739.19      585.24     34.35 o
  -8   4  23       94.69       47.11     27.72 o
  -6   4  23        4.42       29.35     27.09 o
  -4   4  23      335.87      385.67     49.86 o
  -2   4  23      127.76      143.83     34.77 o
   0   4  23      765.96      705.38     50.58 o
   2   4  23      508.10      470.64     46.70 o
   4   4  23       93.53       65.53     32.94 o
   6   4  23      140.99      112.02     30.92 o
   8   4  23      269.85      182.98     39.27 o
  10   4  23       59.44       -3.67     46.02 o
  12   4  23      217.25      257.16     46.37 o
  14   4  23        1.47       62.20     39.93 o
 -25   5  23       52.00       30.17    115.16 o
 -23   5  23        1.08      -33.31     33.31 o
 -21   5  23        5.00       34.24     35.21 o
 -19   5  23        3.97       22.14     29.31 o
 -17   5  23        1.13       10.10     28.54 o
 -15   5  23       23.52       11.46     24.62 o
 -13   5  23      158.05      159.35     26.39 o
 -11   5  23        1.26       -4.00     21.89 o
  -9   5  23        3.53      -21.15     21.15 o
  -7   5  23       73.26       69.86     44.95 o
  -5   5  23      293.90      406.38     40.02 o
  -3   5  23       21.22       -8.33     44.58 o
  -1   5  23       36.37       14.26     47.16 o
   1   5  23       29.87        9.36     31.58 o
   3   5  23        6.24       17.69     30.91 o
   5   5  23       27.86       15.81     32.36 o
   7   5  23        6.29       -0.69     66.74 o
   9   5  23        0.25      -13.09     45.03 o
  11   5  23        0.01       -7.80     36.60 o
  13   5  23       17.94       18.41     53.74 o
 -24   6  23        2.13        9.61     43.09 o
 -22   6  23       12.66       56.22     38.22 o
 -20   6  23      232.59      258.24     43.29 o
 -18   6  23        7.23      -29.01     29.01 o
 -16   6  23      211.86      221.62     41.52 o
 -14   6  23      220.42      250.68     35.13 o
 -12   6  23       12.93      -21.38     21.38 o
 -10   6  23      477.88      456.06     34.72 o
  -8   6  23       83.55      107.31     33.62 o
  -6   6  23      107.43       92.83     33.19 o
  -4   6  23      828.88      810.65     49.56 o
  -2   6  23      340.24      294.88     45.71 o
   0   6  23       93.54      102.32     37.69 o
   2   6  23       80.89      137.85     47.30 o
   4   6  23       77.02      104.19     47.77 o
   6   6  23       85.23       62.91     60.20 o
   8   6  23      119.75       46.10     88.99 o
  10   6  23       18.72       13.36     47.47 o
 -21   7  23       28.37       79.12     46.43 o
 -19   7  23       36.98       23.47     71.58 o
 -17   7  23       19.55      -30.50     58.89 o
 -15   7  23      163.48      224.15     44.31 o
 -13   7  23        0.08      -10.87     38.15 o
 -11   7  23        1.88      -24.34     24.34 o
  -9   7  23        9.78       14.21     24.22 o
  -7   7  23       44.41       23.62     30.31 o
  -5   7  23       14.08      -30.32     30.32 o
  -3   7  23      125.52       73.19     34.35 o
  -1   7  23      298.43      302.15     40.99 o
   1   7  23      112.45       67.42     39.23 o
   3   7  23       13.56       21.63     42.01 o
   5   7  23        3.21      -44.52     44.52 o
   7   7  23        0.01      -41.06     41.06 o
   9   7  23       95.68      143.95    107.31 o
 -20   8  23      192.89      308.83     75.90 o
 -18   8  23       70.60       75.90     52.34 o
 -16   8  23      157.30      132.73     45.76 o
 -14   8  23      126.41      203.79     69.36 o
 -12   8  23       12.37       10.72     37.78 o
 -10   8  23      166.51      228.79     31.30 o
  -8   8  23      347.40      392.89     42.72 o
  -6   8  23       41.28       79.95     33.79 o
  -4   8  23      267.45      299.52     41.98 o
  -2   8  23      120.19      116.14     50.20 o
   0   8  23      217.43      236.14     45.35 o
   2   8  23      260.16      395.46     63.35 o
   4   8  23       62.23      118.77     51.32 o
   6   8  23       14.10       23.55     94.22 o
 -15   9  23       17.47       54.96     47.11 o
 -13   9  23       32.95        4.69     38.12 o
 -11   9  23        8.04       30.52     37.18 o
  -9   9  23       15.52       -1.77     34.18 o
  -7   9  23       27.98       28.95     35.53 o
  -5   9  23        8.77        0.80     34.71 o
  -3   9  23        0.70       21.26     39.06 o
  -1   9  23        1.32       -1.20     44.52 o
   1   9  23       29.43        4.98     64.12 o
   3   9  23       17.38      -41.88     75.90 o
 -10  10  23        0.50      -15.70     43.38 o
  -8  10  23        2.05      -11.43     52.14 o
  -6  10  23        5.15      -45.00     45.00 o
  -4  10  23       40.87       28.00     43.66 o
  -2  10  23        1.79       18.32     81.13 o
 -26   0  24       32.55       39.26     62.81 o
 -24   0  24        0.09        1.41     46.43 o
 -22   0  24      208.03      361.29     48.16 o
 -20   0  24      233.53      253.09     44.61 o
 -18   0  24      291.59      227.96     43.52 o
 -16   0  24      748.27      731.55     64.13 o
 -14   0  24      402.50      378.15     52.15 o
 -12   0  24      352.74      420.56     51.56 o
 -10   0  24       65.70       54.25     64.12 o
  -8   0  24       95.09       85.98     43.23 o
  -6   0  24        0.44       44.04     31.00 o
  -4   0  24     2458.90     2451.39    184.51 o
  -2   0  24     1372.59     1609.22     77.86 o
   0   0  24      426.60      352.11     74.59 o
   2   0  24       20.16       15.64     36.05 o
   4   0  24        1.00      -34.20     34.20 o
   6   0  24      308.71      350.53     52.52 o
   8   0  24       70.81       71.80     41.49 o
  10   0  24       43.35      -35.78     35.78 o
  12   0  24       53.39      -36.58     37.65 o
  14   0  24        3.63      -39.26     75.90 o
 -27   1  24       45.37       49.73     73.28 o
 -25   1  24        3.55      -24.64     44.06 o
 -23   1  24        2.94      -40.76     40.76 o
 -21   1  24       52.86       16.13     29.28 o
 -19   1  24      189.12      139.74     30.48 o
 -17   1  24       25.88       -8.96     26.85 o
 -15   1  24      435.30      408.98     33.65 o
 -13   1  24       85.86       47.22     32.73 o
 -11   1  24      383.22      390.54     35.96 o
  -9   1  24       19.57       -7.39     22.92 o
  -7   1  24     1170.97     1169.67     47.98 o
  -5   1  24      535.73      564.69     37.11 o
  -3   1  24        9.02       36.55     23.54 o
  -1   1  24      912.58      941.52     38.71 o
   1   1  24      227.04      238.59     32.59 o
   3   1  24      159.06      137.47     30.23 o
   5   1  24      130.92       68.91     28.64 o
   7   1  24       66.05       -3.53     25.19 o
   9   1  24      101.59       69.36     30.24 o
  11   1  24      105.49       67.48     30.41 o
  13   1  24       14.40        7.50     34.44 o
  15   1  24        0.13      -88.99     88.99 o
 -26   2  24       42.33       48.72     59.61 o
 -24   2  24      105.21       32.17     46.07 o
 -22   2  24      327.85      330.70     65.79 o
 -20   2  24        0.20       10.24     35.09 o
 -18   2  24       36.20      -32.41     32.41 o
 -16   2  24      599.66      710.75     48.58 o
 -14   2  24       26.44        4.30     18.86 o
 -12   2  24      825.68      914.66     40.29 o
 -10   2  24     1817.92     1844.46     60.51 o
  -8   2  24      138.37      158.19     35.79 o
  -6   2  24     3546.64     3536.45     95.14 o
  -4   2  24       18.26       25.68     32.97 o
  -2   2  24      394.12      473.73     43.83 o
   0   2  24      662.30      826.57     54.40 o
   2   2  24      282.73      327.09     33.84 o
   4   2  24      556.44      505.59     39.59 o
   6   2  24      236.29      249.94     35.43 o
   8   2  24       43.50       19.30     28.02 o
  10   2  24      847.61     1072.31     64.54 o
  12   2  24      127.07       95.39     76.22 o
  14   2  24       21.38        2.01     37.14 o
 -27   3  24       53.32       50.65     61.63 o
 -25   3  24      272.20      314.47     66.02 o
 -23   3  24       47.92       58.28     44.80 o
 -21   3  24        0.72       -3.11     51.08 o
 -19   3  24      449.51      385.70     44.75 o
 -17   3  24       58.67       19.91     24.27 o
 -15   3  24      769.63      720.89     35.70 o
 -13   3  24      439.23      376.35     27.86 o
 -11   3  24       93.22       84.14     29.10 o
  -9   3  24      135.45      162.92     32.33 o
  -7   3  24       12.71       54.37     29.00 o
  -5   3  24        0.65       22.53     32.08 o
  -3   3  24        7.89       -7.36     29.69 o
  -1   3  24      922.85      900.04     53.72 o
   1   3  24      277.93      233.99     39.53 o
   3   3  24        1.57        5.14     39.50 o
   5   3  24       40.38       -6.09     26.71 o
   7   3  24        1.09      -24.61     24.61 o
   9   3  24       77.84       56.19     35.73 o
  11   3  24        1.44      -32.20     32.74 o
  13   3  24       32.70      -34.66     34.66 o
 -26   4  24        1.78       11.05     57.22 o
 -24   4  24        0.37        5.23     54.05 o
 -22   4  24       10.70      -20.60     49.56 o
 -20   4  24      325.03      304.59     38.79 o
 -18   4  24       86.38       57.42     35.89 o
 -16   4  24       15.81      -14.67     23.35 o
 -14   4  24       79.53       20.41     22.87 o
 -12   4  24      172.79      175.38     26.13 o
 -10   4  24       61.99       45.70     36.64 o
  -8   4  24       16.92       28.40     29.08 o
  -6   4  24      112.99      123.97     35.03 o
  -4   4  24      158.32      123.23     35.85 o
  -2   4  24        0.93      -28.97     35.74 o
   0   4  24       27.88       56.76     33.87 o
   2   4  24       97.71       50.55     35.70 o
   4   4  24        7.48      -27.28     27.28 o
   6   4  24       76.42       57.06     34.50 o
   8   4  24        0.11       10.90     34.74 o
  10   4  24       51.70       93.57     37.83 o
  12   4  24        8.73      -36.64     36.64 o
 -25   5  24        2.30       -4.92     60.99 o
 -23   5  24        2.82      -27.03     42.15 o
 -21   5  24      260.90      223.25     42.07 o
 -19   5  24        1.88        5.13     29.50 o
 -17   5  24       53.24       47.32     30.42 o
 -15   5  24       20.63       64.08     27.31 o
 -13   5  24       70.81       40.60     24.75 o
 -11   5  24       24.16       29.86     24.43 o
  -9   5  24       16.97      -15.72     30.32 o
  -7   5  24       14.60        2.85     29.72 o
  -5   5  24       19.64       -4.56     30.94 o
  -3   5  24      109.55      114.52     33.56 o
  -1   5  24       16.82        1.79     33.87 o
   1   5  24        5.99      -20.47     30.71 o
   3   5  24       82.62       20.99     34.24 o
   5   5  24        7.85      -37.32     52.59 o
   7   5  24        1.20      -36.67     36.67 o
   9   5  24        0.06      -35.95     45.95 o
  11   5  24        0.04        4.36     54.96 o
 -22   6  24       25.77       -4.28     42.79 o
 -20   6  24        2.46       -6.42     41.61 o
 -18   6  24       30.90       16.11     32.96 o
 -16   6  24       15.37       68.44     36.11 o
 -14   6  24       17.22       14.12     23.80 o
 -12   6  24       26.17      -22.15     22.15 o
 -10   6  24       28.70       21.79     24.16 o
  -8   6  24        5.58      -16.20     31.21 o
  -6   6  24       14.51       26.96     36.27 o
  -4   6  24       80.37      145.61     34.89 o
  -2   6  24      292.84      258.58     38.90 o
   0   6  24        0.99        1.98     34.91 o
   2   6  24       66.54       48.00     55.11 o
   4   6  24      209.36      226.43     53.45 o
   6   6  24        0.21      -36.53     38.71 o
   8   6  24       22.65      -18.92     47.11 o
  10   6  24       18.13       23.55     99.45 o
 -21   7  24       15.92       32.21     44.39 o
 -19   7  24        4.21       38.40     36.99 o
 -17   7  24      116.99      165.20     48.10 o
 -15   7  24        8.41      -19.19     35.11 o
 -13   7  24       93.64      145.06     37.72 o
 -11   7  24      311.58      346.17     34.14 o
  -9   7  24       52.84       27.08     33.25 o
  -7   7  24      174.06      160.69     37.20 o
  -5   7  24      174.22      183.40     37.93 o
  -3   7  24       58.35       -4.23     31.21 o
  -1   7  24      173.80      116.63     42.33 o
   1   7  24      152.46       86.51     39.97 o
   3   7  24        2.53       -3.45     82.44 o
   5   7  24       39.22       47.11     47.13 o
   7   7  24      123.83       34.02     96.84 o
 -18   8  24        2.55      -18.32     47.11 o
 -16   8  24       13.08       24.94     41.89 o
 -14   8  24       19.54      -13.61     34.09 o
 -12   8  24        2.11       -4.22     32.17 o
 -10   8  24       33.96       -8.40     27.55 o
  -8   8  24       10.93      -39.67     39.67 o
  -6   8  24       12.81       16.58     33.91 o
  -4   8  24       56.40      -33.15     33.15 o
  -2   8  24       37.61       -0.71     37.67 o
   0   8  24        0.87      -31.14     35.38 o
   2   8  24        2.43        4.11     43.98 o
   4   8  24       67.15      -83.75     83.75 o
   6   8  24       25.19       10.47     99.45 o
 -15   9  24        1.64      -16.25     38.23 o
 -13   9  24       71.57      106.56     43.97 o
 -11   9  24       28.14       -0.62     36.34 o
  -9   9  24       13.19       33.50     54.69 o
  -7   9  24        5.40      -62.08     62.08 o
  -5   9  24        0.36      -34.69     34.69 o
  -3   9  24        0.00      -10.07     42.04 o
  -1   9  24       89.33      109.83     49.38 o
   1   9  24       75.86       73.28     88.99 o
 -27   1  25        0.22        5.23     70.66 o
 -25   1  25      125.94      163.65     52.59 o
 -23   1  25      101.65      144.19     48.45 o
 -21   1  25        0.62      -30.92     41.30 o
 -19   1  25      154.79       56.69     29.60 o
 -17   1  25      358.83      388.60     35.92 o
 -15   1  25      115.49      126.65     34.39 o
 -13   1  25      269.47      286.99     37.78 o
 -11   1  25        8.72      -23.85     27.00 o
  -9   1  25      516.88      486.96     37.66 o
  -7   1  25      516.77      605.16     42.31 o
  -5   1  25       24.08       17.65     27.57 o
  -3   1  25      754.02      730.37     40.11 o
  -1   1  25       10.36       -0.92     21.99 o
   1   1  25       21.89       31.14     27.79 o
   3   1  25       38.59       34.06     26.84 o
   5   1  25       83.11       80.47     30.34 o
   7   1  25       96.03       58.89     30.54 o
   9   1  25       29.96      -26.14     26.14 o
  11   1  25       48.96        7.43     37.34 o
  13   1  25        3.25      -37.44     37.44 o
 -26   2  25       13.79       -7.56     57.75 o
 -24   2  25       18.24      -45.88     45.88 o
 -22   2  25      173.27      131.22     47.88 o
 -20   2  25       42.68       65.42     37.95 o
 -18   2  25       22.67      -24.21     34.11 o
 -16   2  25      305.19      303.96     41.88 o
 -14   2  25        0.27      -30.96     30.96 o
 -12   2  25      221.07      278.31     50.86 o
 -10   2  25      212.71      197.87     33.16 o
  -8   2  25      147.82      207.47     37.44 o
  -6   2  25      576.91      710.13     49.67 o
  -4   2  25      132.37       94.89     49.51 o
  -2   2  25       60.29       87.71     34.94 o
   0   2  25      224.99      264.87     39.66 o
   2   2  25      774.66      798.99     54.02 o
   4   2  25      139.72       84.32     31.52 o
   6   2  25      204.07      189.90     34.10 o
   8   2  25      110.40       73.72     32.24 o
  10   2  25        0.52       37.46     36.95 o
  12   2  25       15.27        1.68     36.68 o
 -25   3  25        0.62       43.08     58.44 o
 -23   3  25       23.79      -13.40     52.15 o
 -21   3  25      400.87      427.06     56.23 o
 -19   3  25       16.83      -16.15     34.61 o
 -17   3  25       28.43       -7.31     56.29 o
 -15   3  25     1100.53     1081.69     43.31 o
 -13   3  25      330.08      310.80     27.94 o
 -11   3  25      100.06       87.40     39.29 o
  -9   3  25        3.22      -17.41     27.23 o
  -7   3  25       92.58       73.56     33.04 o
  -5   3  25      511.53      539.19     57.36 o
  -3   3  25      249.63      154.51     49.99 o
  -1   3  25      150.56      108.06     37.23 o
   1   3  25       53.14       10.33     35.81 o
   3   3  25      154.52      215.91     44.73 o
   5   3  25        5.49       12.19     27.88 o
   7   3  25      183.47      208.98     36.51 o
   9   3  25       88.95       78.15     38.32 o
  11   3  25       15.92       -1.41     35.35 o
  13   3  25        9.41       41.26     40.04 o
 -24   4  25        0.50      -55.34     55.34 o
 -22   4  25       12.20       74.04     55.95 o
 -20   4  25      339.05      323.78     53.81 o
 -18   4  25        1.64      -41.49     41.55 o
 -16   4  25      260.71      231.60     31.09 o
 -14   4  25      179.51      272.42     40.02 o
 -12   4  25       34.04        0.98     33.60 o
 -10   4  25      467.41      623.52     44.19 o
  -8   4  25      713.41      750.03     46.71 o
  -6   4  25       89.78       95.69     32.39 o
  -4   4  25      384.70      441.07     73.12 o
  -2   4  25      713.65      780.72     55.08 o
   0   4  25       15.17      -17.56     34.96 o
   2   4  25      155.30      209.16     40.16 o
   4   4  25       36.09      -29.25     29.25 o
   6   4  25      220.18      243.46     42.18 o
   8   4  25      352.07      430.32     64.72 o
  10   4  25        9.21      -14.97     35.29 o
  12   4  25      152.62      197.50     47.69 o
 -23   5  25       14.30      -55.68     55.68 o
 -21   5  25      438.90      534.95     51.52 o
 -19   5  25       31.62      -23.58     29.87 o
 -17   5  25      378.42      467.51     41.98 o
 -15   5  25      118.65      110.86     26.80 o
 -13   5  25      172.51      149.51     28.19 o
 -11   5  25      885.63      931.57     67.31 o
  -9   5  25      667.82      748.11     48.80 o
  -7   5  25       87.02       37.53     32.98 o
  -5   5  25        0.10      -30.29     30.29 o
  -3   5  25        2.94       -9.49     34.48 o
  -1   5  25      112.54      116.83     40.06 o
   1   5  25      193.01      183.03     40.81 o
   3   5  25       28.75       39.10     37.13 o
   5   5  25        0.97      -31.41     65.43 o
   7   5  25       68.58       12.65     46.37 o
   9   5  25       75.67       20.62     49.86 o
  11   5  25       20.69       36.64    102.07 o
 -22   6  25       13.68       56.79     42.40 o
 -20   6  25        7.13       57.87     36.04 o
 -18   6  25      123.65      166.22     39.15 o
 -16   6  25       50.11      123.77     43.98 o
 -14   6  25       60.44       65.65     26.91 o
 -12   6  25       46.67       29.59     25.09 o
 -10   6  25        1.45       -7.50     30.88 o
  -8   6  25        4.19       18.24     32.53 o
  -6   6  25       31.29        8.06     31.53 o
  -4   6  25        4.30      -19.95     30.68 o
  -2   6  25       24.40      -21.79     40.91 o
   0   6  25       76.08       39.90     55.99 o
   2   6  25       72.40      109.66     41.39 o
   4   6  25      107.96       79.54     49.73 o
   6   6  25        8.68      -65.43     65.43 o
   8   6  25        0.42       68.05     94.22 o
 -21   7  25      139.07      213.32     54.62 o
 -19   7  25        0.38       -8.39     42.01 o
 -17   7  25        8.93      -15.70     37.45 o
 -15   7  25        8.85       69.25     35.71 o
 -13   7  25        3.61        4.61     30.50 o
 -11   7  25        6.20      -26.97     26.97 o
  -9   7  25        1.65      -40.42     40.42 o
  -7   7  25       79.98       30.10     35.82 o
  -5   7  25        9.75       16.84     34.38 o
  -3   7  25        6.78      -16.52     35.89 o
  -1   7  25       24.31       17.39     54.07 o
   1   7  25       19.77      -36.48     36.48 o
   3   7  25        0.07       44.99     46.96 o
   5   7  25       11.15      -25.61     49.38 o
   7   7  25       37.43      -88.99     88.99 o
 -18   8  25      217.97      389.97     73.28 o
 -16   8  25       97.89       63.61     70.66 o
 -14   8  25       25.97      103.59     39.28 o
 -12   8  25       18.91       -8.04     33.74 o
 -10   8  25        7.60      -33.11     37.26 o
  -8   8  25       58.64       37.86     35.87 o
  -6   8  25       78.41      104.71     40.04 o
  -4   8  25        9.80       15.67     37.40 o
  -2   8  25       95.47       66.52     40.90 o
   0   8  25       15.27       39.55     47.45 o
   2   8  25       89.17       96.84     79.83 o
   4   8  25       59.84       70.66     96.84 o
 -13   9  25       15.62       25.83     41.49 o
 -11   9  25       22.29      -33.09     40.15 o
  -9   9  25        5.80      -48.49     54.01 o
  -7   9  25        0.01      -19.09     39.18 o
  -5   9  25        1.28      -36.70     36.70 o
  -3   9  25        1.82       -0.48     41.39 o
  -1   9  25       17.24      102.07     83.75 o
 -26   0  26        0.11      -57.58     57.58 o
 -24   0  26      124.21      157.03     70.66 o
 -22   0  26        0.00      -29.78     46.96 o
 -20   0  26        0.25      -27.30     45.87 o
 -18   0  26        0.20       26.53     45.87 o
 -16   0  26      427.16      385.39     55.68 o
 -14   0  26        7.41       77.89    102.07 o
 -12   0  26      433.53      465.12     55.95 o
 -10   0  26       20.30      -41.88     78.52 o
  -8   0  26      838.35      913.41     65.93 o
  -6   0  26       95.51       22.50     43.23 o
  -4   0  26      854.93      843.40     60.99 o
  -2   0  26       34.00       19.42     69.36 o
   0   0  26      105.62       20.35     37.95 o
   2   0  26      511.53      538.83     59.13 o
   4   0  26      440.91      405.61     55.43 o
   6   0  26        9.34       -4.99     38.99 o
   8   0  26       63.95       26.67     58.89 o
  10   0  26        0.05      -37.65     37.65 o
  12   0  26       20.64        2.62     78.52 o
 -27   1  26        0.62        7.85     70.66 o
 -25   1  26        0.70      -68.05     68.05 o
 -23   1  26       19.48        9.68     51.39 o
 -21   1  26       48.95       -3.78     36.56 o
 -19   1  26        2.12      -28.77     28.77 o
 -17   1  26      260.75      297.79     34.90 o
 -15   1  26       27.97      -16.85     27.21 o
 -13   1  26      555.46      538.95     39.86 o
 -11   1  26      189.24      191.91     33.66 o
  -9   1  26     1040.89      998.12     47.72 o
  -7   1  26      243.05      208.76     32.42 o
  -5   1  26     1038.37     1047.85     48.23 o
  -3   1  26      499.51      541.03     38.40 o
  -1   1  26      469.05      438.05     36.97 o
   1   1  26        3.01      -11.77     23.45 o
   3   1  26      602.53      583.73     43.12 o
   5   1  26       54.38       48.29     29.26 o
   7   1  26        3.65        7.11     29.30 o
   9   1  26        1.46      -17.65     29.29 o
  11   1  26       14.68       17.85     39.58 o
  13   1  26       13.84        5.54     53.60 o
 -26   2  26        0.00       -2.62     56.62 o
 -24   2  26        7.33      -40.74     54.05 o
 -22   2  26       59.68       62.92     46.00 o
 -20   2  26        9.15      -30.17     35.10 o
 -18   2  26       18.40      -35.32     35.32 o
 -16   2  26      160.33      144.30     55.53 o
 -14   2  26       26.65       12.83     35.25 o
 -12   2  26      224.31      135.28     43.44 o
 -10   2  26      154.29      110.56     36.10 o
  -8   2  26       44.74       65.56     34.24 o
  -6   2  26     1359.07     1265.76     60.77 o
  -4   2  26       75.15       14.07     33.11 o
  -2   2  26      102.10       95.87     36.20 o
   0   2  26      453.11      524.88     48.75 o
   2   2  26      377.70      348.06     48.74 o
   4   2  26       36.85       21.64     32.11 o
   6   2  26      272.74      241.50     36.77 o
   8   2  26        0.46      -27.22     27.22 o
  10   2  26      308.75      220.95     46.00 o
  12   2  26      216.07      248.87     48.40 o
 -25   3  26       78.66       82.72     59.74 o
 -23   3  26       19.63       39.00     54.69 o
 -21   3  26      214.03      266.52     65.90 o
 -19   3  26       54.39        7.47     36.64 o
 -17   3  26      238.35      265.58     41.58 o
 -15   3  26       74.42      123.68     38.25 o
 -13   3  26       86.50      100.53     29.43 o
 -11   3  26      678.17      737.18     45.99 o
  -9   3  26      236.78      227.92     53.20 o
  -7   3  26       48.76       44.85     33.75 o
  -5   3  26      911.49      891.65     56.02 o
  -3   3  26      271.08      227.49     40.78 o
  -1   3  26       38.58        3.62     34.67 o
   1   3  26       14.86        6.27     32.66 o
   3   3  26       31.38       43.64     35.22 o
   5   3  26      195.00      270.62     43.22 o
   7   3  26      184.69      170.41     36.07 o
   9   3  26        0.21      -35.75     35.75 o
  11   3  26       25.87       70.07     42.24 o
 -24   4  26        3.80       53.40     60.34 o
 -22   4  26       33.84       88.22     58.44 o
 -20   4  26        0.02      -50.80     50.80 o
 -18   4  26       36.56       85.13     56.29 o
 -16   4  26       71.87       22.34     23.05 o
 -14   4  26       89.22       98.74     26.69 o
 -12   4  26       64.77       77.49     32.03 o
 -10   4  26      156.48      188.73     37.42 o
  -8   4  26      225.01      230.82     36.94 o
  -6   4  26       14.67       13.19     35.28 o
  -4   4  26      154.57       96.50     39.25 o
  -2   4  26        4.39        2.70     32.97 o
   0   4  26       24.30       53.03     53.21 o
   2   4  26       82.69       41.48     35.21 o
   4   4  26       34.96      -24.42     33.91 o
   6   4  26       98.80       48.22     37.86 o
   8   4  26       26.32       23.12     58.89 o
  10   4  26        0.09      -33.64     43.70 o
 -23   5  26       36.17       18.56     58.44 o
 -21   5  26      114.29      117.24     60.91 o
 -19   5  26        6.84       -8.62     31.99 o
 -17   5  26      143.12      199.84     38.22 o
 -15   5  26       81.88       55.38     26.96 o
 -13   5  26        9.49       -6.98     23.59 o
 -11   5  26       18.26       41.35     33.64 o
  -9   5  26       14.06      -11.93     31.52 o
  -7   5  26      209.96      239.70     39.54 o
  -5   5  26      128.36      187.67     36.99 o
  -3   5  26       21.63      -20.28     34.62 o
  -1   5  26      781.95      726.20     55.40 o
   1   5  26      376.66      416.23     56.73 o
   3   5  26        0.04      -51.57     51.57 o
   5   5  26       60.43      -14.73     43.98 o
   7   5  26       20.90       -1.15     49.86 o
   9   5  26        0.47      -81.13     94.22 o
 -22   6  26       42.17       82.09     58.89 o
 -20   6  26       78.07       86.35     40.10 o
 -18   6  26       58.21       52.54     40.76 o
 -16   6  26      127.67      169.71     37.66 o
 -14   6  26        8.73       -3.03     41.31 o
 -12   6  26       19.08       49.22     26.92 o
 -10   6  26      179.79      284.11     40.35 o
  -8   6  26       27.91      -27.22     32.39 o
  -6   6  26      157.68      230.25     39.58 o
  -4   6  26      336.53      388.37     44.14 o
  -2   6  26        0.05      -17.73     35.85 o
   0   6  26      175.99      203.51     46.22 o
   2   6  26      113.53      129.42     48.46 o
   4   6  26        1.79      -41.15     41.15 o
   6   6  26       56.36        6.79     51.80 o
   8   6  26       62.91       15.70     96.84 o
 -19   7  26       62.63      109.12     45.50 o
 -17   7  26       33.35       68.36     35.71 o
 -15   7  26        2.02        4.49     32.52 o
 -13   7  26        8.94      -33.99     49.96 o
 -11   7  26       47.09       -6.39     36.73 o
  -9   7  26       64.73       23.55     35.39 o
  -7   7  26       28.55      -31.14     31.14 o
  -5   7  26       32.09      -16.55     33.72 o
  -3   7  26       33.67       37.40     34.98 o
  -1   7  26      125.95      149.30     46.17 o
   1   7  26        0.37      -44.57     44.57 o
   3   7  26      119.16       33.06     54.05 o
   5   7  26        6.62      -83.75     83.75 o
 -16   8  26       14.84       50.28     42.06 o
 -14   8  26        0.62      -40.17     41.88 o
 -12   8  26        3.03        1.98     36.26 o
 -10   8  26        0.13       -9.64     36.11 o
  -8   8  26        3.41      -36.95     36.95 o
  -6   8  26        0.04      -35.79     35.79 o
  -4   8  26       15.76       49.89     41.22 o
  -2   8  26        5.83       14.88     59.03 o
   0   8  26       10.36       11.88     66.74 o
   2   8  26       23.89       44.49     86.37 o
  -9   9  26        0.37      -31.99     39.29 o
  -7   9  26        0.61      -29.52     39.90 o
  -5   9  26        1.13      -20.87     41.75 o
  -3   9  26        4.77      -36.64     94.22 o
 -25   1  27      105.25       11.61     57.85 o
 -23   1  27       60.55        2.20     45.32 o
 -21   1  27      168.90      268.40     63.09 o
 -19   1  27      264.89      211.89     33.65 o
 -17   1  27        0.28       13.67     29.40 o
 -15   1  27      272.23      273.55     37.17 o
 -13   1  27       21.96        3.65     31.23 o
 -11   1  27       68.78       71.57     31.20 o
  -9   1  27      518.08      643.98     42.23 o
  -7   1  27      866.64      842.54     53.44 o
  -5   1  27     1315.93     1511.93     55.97 o
  -3   1  27      254.59      272.16     33.76 o
  -1   1  27        9.70       -4.92     27.70 o
   1   1  27      196.49      236.55     30.40 o
   3   1  27      381.71      442.44     40.10 o
   5   1  27       16.34      -28.16     28.16 o
   7   1  27       72.44       25.76     30.45 o
   9   1  27      164.34      155.13     36.80 o
  11   1  27        4.99      -37.14     37.14 o
 -26   2  27        2.16       -0.90     60.34 o
 -24   2  27        0.02      -11.22     56.53 o
 -22   2  27       46.70      103.79     87.68 o
 -20   2  27        3.82      -13.48     37.76 o
 -18   2  27       37.62       33.39     36.95 o
 -16   2  27       80.85      -12.17     36.66 o
 -14   2  27        3.18        7.82     35.72 o
 -12   2  27       14.88      -37.23     37.23 o
 -10   2  27       11.55      -29.21     60.20 o
  -8   2  27      271.57      210.82     39.10 o
  -6   2  27       53.20       66.03     35.79 o
  -4   2  27      271.98      305.02     44.50 o
  -2   2  27      157.66      142.13     40.06 o
   0   2  27        8.83       41.28     34.86 o
   2   2  27      199.73      164.62     40.64 o
   4   2  27      172.06      143.11     41.18 o
   6   2  27       19.80       -0.97     30.72 o
   8   2  27       23.59      -28.21     28.21 o
  10   2  27        8.25       14.69     40.51 o
 -25   3  27       98.10       37.72     62.60 o
 -23   3  27       77.35       57.58     86.37 o
 -21   3  27      182.88      217.27     60.91 o
 -19   3  27        0.60      -24.01     35.94 o
 -17   3  27      161.75      118.76     40.36 o
 -15   3  27       45.38       -5.19     35.40 o
 -13   3  27      551.25      625.19     49.70 o
 -11   3  27      282.94      305.92     37.98 o
  -9   3  27        9.01      -16.71     35.04 o
  -7   3  27       60.19       54.19     36.30 o
  -5   3  27      210.56      175.17     40.38 o
  -3   3  27      266.89      292.31     44.03 o
  -1   3  27      202.91      252.64     42.32 o
   1   3  27        1.23      -39.31     40.08 o
   3   3  27       48.75       17.70     34.42 o
   5   3  27       13.84      -27.75     31.73 o
   7   3  27        9.38      -31.98     31.98 o
   9   3  27        0.02       29.27     79.83 o
 -24   4  27      106.77      103.23     65.40 o
 -22   4  27       23.58       46.29     66.74 o
 -20   4  27      148.68       51.98     58.44 o
 -18   4  27       86.91      130.61     43.83 o
 -16   4  27       36.74       25.56     23.64 o
 -14   4  27       13.35       27.33     29.72 o
 -12   4  27      141.43      145.80     35.28 o
 -10   4  27       14.57       39.86     32.86 o
  -8   4  27      164.61      234.30     39.02 o
  -6   4  27      222.01      283.83     73.07 o
  -4   4  27        5.18      -41.17     41.17 o
  -2   4  27      401.30      475.93     50.52 o
   0   4  27      397.08      512.73     53.20 o
   2   4  27       21.67      -33.40     33.40 o
   4   4  27        0.13      -25.46     34.74 o
   6   4  27        2.56      -21.69     45.50 o
   8   4  27       11.33      -42.76     42.76 o
 -23   5  27        0.18        5.23     75.90 o
 -21   5  27        0.17      -60.36     62.81 o
 -19   5  27       21.13        1.01     58.84 o
 -17   5  27       36.99       73.92     31.74 o
 -15   5  27      121.59      152.32     33.71 o
 -13   5  27        3.64      -16.80     31.15 o
 -11   5  27        0.26      -30.22     30.22 o
  -9   5  27       44.61       64.52     33.76 o
  -7   5  27      183.18      241.83     39.55 o
  -5   5  27       33.28      -20.44     36.02 o
  -3   5  27        7.76       34.62     36.01 o
  -1   5  27       81.06       69.60     39.23 o
   1   5  27        0.15      -32.47     35.99 o
   3   5  27        2.33      -41.83     45.64 o
   5   5  27        0.02        1.31     46.37 o
   7   5  27        0.03      -54.96     83.75 o
 -20   6  27       46.95       77.99     43.55 o
 -18   6  27       13.12       18.32     45.71 o
 -16   6  27      275.39      279.07     44.29 o
 -14   6  27      114.03      134.87     33.16 o
 -12   6  27      131.84       79.19     69.51 o
 -10   6  27      513.52      517.00     46.62 o
  -8   6  27        7.33      -33.05     33.05 o
  -6   6  27      190.57      188.66     41.93 o
  -4   6  27      153.51      161.08     53.39 o
  -2   6  27       20.03       -4.32     52.22 o
   0   6  27       96.48      103.46     42.32 o
   2   6  27      138.65      102.40     45.72 o
   4   6  27       43.27      110.43     55.16 o
   6   6  27        4.19      -47.11     94.22 o
 -17   7  27        0.37       34.55     56.27 o
 -15   7  27       52.40       21.23     34.99 o
 -13   7  27       56.40       44.26     35.43 o
 -11   7  27       11.46        9.27     37.51 o
  -9   7  27        2.26      -11.04     37.95 o
  -7   7  27        3.59      -34.31     34.31 o
  -5   7  27       11.05       -0.48     33.83 o
  -3   7  27        5.41       42.92     37.66 o
  -1   7  27        0.31      -42.73     42.73 o
   1   7  27       38.26       19.31     47.77 o
   3   7  27        2.66      -86.37     86.37 o
 -14   8  27       35.00       20.24     54.96 o
 -12   8  27       67.07      -19.09     52.15 o
 -10   8  27        6.69        2.56     40.34 o
  -8   8  27       42.61       53.41     43.05 o
  -6   8  27        1.88       -6.85     41.22 o
  -4   8  27      122.29      228.14     66.73 o
  -2   8  27       48.16       14.12     42.48 o
   0   8  27        0.04      -39.26     83.75 o
 -24   0  28       53.65       38.55     54.66 o
 -22   0  28      359.06      407.89     63.37 o
 -20   0  28       39.62      -17.79     48.34 o
 -18   0  28       27.41      -12.94     48.34 o
 -16   0  28     1159.13     1229.45     80.42 o
 -14   0  28       15.86      -30.26     43.38 o
 -12   0  28      298.25      434.73     55.88 o
 -10   0  28      615.05      618.47     62.23 o
  -8   0  28      144.73      111.39     45.82 o
  -6   0  28     1310.25     1353.71    132.17 o
  -4   0  28       66.73       -8.53     42.44 o
  -2   0  28        0.02       34.02     60.20 o
   0   0  28      217.17      339.62     54.57 o
   2   0  28      387.59      423.21     57.28 o
   4   0  28        7.96      -40.87     40.87 o
   6   0  28      172.42      163.86     51.42 o
   8   0  28      146.55      160.82     52.81 o
  10   0  28        1.19      -40.67     40.67 o
 -25   1  28        2.52      -71.97     71.97 o
 -23   1  28        0.72      -50.80     50.80 o
 -21   1  28        1.04      -16.77     40.04 o
 -19   1  28        0.49      -30.49     49.14 o
 -17   1  28        2.16       -4.86     57.04 o
 -15   1  28        2.58       -2.61     38.91 o
 -13   1  28        3.69       21.93     31.33 o
 -11   1  28        0.37      -27.56     27.56 o
  -9   1  28       86.86       52.28     30.92 o
  -7   1  28      616.77      727.31     52.81 o
  -5   1  28       35.42       68.55     36.16 o
  -3   1  28       32.58       29.65     30.08 o
  -1   1  28      270.59      212.03     34.35 o
   1   1  28        5.10      -27.91     27.91 o
   3   1  28      113.15       37.14     29.96 o
   5   1  28      134.11       74.94     32.64 o
   7   1  28       46.11       15.65     30.79 o
   9   1  28       12.96      -30.43     30.43 o
 -24   2  28        0.02      -34.07     70.66 o
 -22   2  28        7.26       23.26     55.68 o
 -20   2  28       26.65      -16.85     42.65 o
 -18   2  28        2.19      -24.64     36.16 o
 -16   2  28      417.47      482.69     48.42 o
 -14   2  28       58.09       24.25     37.36 o
 -12   2  28      183.22       89.68     42.79 o
 -10   2  28       60.11       24.18     47.97 o
  -8   2  28        4.46      -27.98     48.01 o
  -6   2  28       92.59      166.34     40.16 o
  -4   2  28      146.73      164.05     41.79 o
  -2   2  28      249.16      224.98     42.69 o
   0   2  28      249.59      330.78     46.79 o
   2   2  28        3.28      -41.11     41.11 o
   4   2  28       55.62       69.83     39.25 o
   6   2  28      226.30      218.52     52.12 o
   8   2  28        3.97      -30.63     30.63 o
  10   2  28       71.49        6.20     41.53 o
 -23   3  28       33.63      -61.79    108.61 o
 -21   3  28      152.96      128.67     59.53 o
 -19   3  28      159.91       60.99     45.90 o
 -17   3  28        0.02      -24.09     35.81 o
 -15   3  28       98.31       45.07     37.93 o
 -13   3  28       33.26      -22.50     33.38 o
 -11   3  28        2.91      -27.72     30.65 o
  -9   3  28        2.50       20.34     36.01 o
  -7   3  28      259.49      283.28     46.06 o
  -5   3  28       67.06       59.28     38.65 o
  -3   3  28       21.96       57.94     36.73 o
  -1   3  28        6.01      -32.57     32.57 o
   1   3  28        0.00       27.41     42.89 o
   3   3  28      181.30      130.08     42.13 o
   5   3  28       94.69       45.45     38.82 o
   7   3  28        1.35       43.21     49.86 o
   9   3  28        6.70      -19.68     45.12 o
 -22   4  28        8.99       -2.97     58.10 o
 -20   4  28        3.85       48.60     58.44 o
 -18   4  28       24.33      -38.88     41.25 o
 -16   4  28        0.04      -18.11     36.43 o
 -14   4  28       67.23       55.06     30.73 o
 -12   4  28      166.75      199.32     37.89 o
 -10   4  28      362.49      400.51     77.44 o
  -8   4  28        0.86      -17.85     36.39 o
  -6   4  28       61.84       22.73     36.85 o
  -4   4  28       89.27       43.71     38.43 o
  -2   4  28       32.51       19.68     56.43 o
   0   4  28       24.36        5.23     36.10 o
   2   4  28       12.62       30.17     35.56 o
   4   4  28        1.90      -22.42     34.92 o
   6   4  28        0.37       23.33     52.15 o
   8   4  28        5.28      -47.11     83.75 o
 -21   5  28      130.95      149.18     88.99 o
 -19   5  28        6.37        9.40     58.10 o
 -17   5  28        0.01      -28.17     28.17 o
 -15   5  28       44.62      -17.68     26.51 o
 -13   5  28        0.39      -32.75     32.75 o
 -11   5  28       11.28      -33.77     33.77 o
  -9   5  28      102.95       96.61     36.75 o
  -7   5  28       79.32       16.74     35.19 o
  -5   5  28       13.73      -60.88     62.47 o
  -3   5  28       36.07       62.90     40.02 o
  -1   5  28       46.38       17.49     40.02 o
   1   5  28      131.16      190.01     46.88 o
   3   5  28       38.56       22.76     58.79 o
   5   5  28        6.94      -41.36     41.36 o
   7   5  28       25.08      102.07     99.45 o
 -20   6  28        5.75      -18.32     78.52 o
 -18   6  28       52.52       29.93     36.93 o
 -16   6  28       16.76       46.14     33.88 o
 -14   6  28        2.55      -26.74     26.74 o
 -12   6  28        6.39      -35.70     35.70 o
 -10   6  28      190.28      256.32     69.94 o
  -8   6  28       62.12       34.94     36.81 o
  -6   6  28       26.85        9.02     34.10 o
  -4   6  28       35.54      -37.25     37.25 o
  -2   6  28        1.26      -37.69     37.69 o
   0   6  28        0.21      -36.68     36.68 o
   2   6  28        0.13      -14.15     48.34 o
   4   6  28        1.55      -78.52     78.52 o
 -17   7  28      171.65      201.78     71.97 o
 -15   7  28        3.58        0.37     37.69 o
 -13   7  28       12.09      -47.47     47.47 o
 -11   7  28       48.12       17.90     39.88 o
  -9   7  28       18.88      -37.17     37.17 o
  -7   7  28        1.38        5.96     39.54 o
  -5   7  28      116.05      132.75     41.88 o
  -3   7  28       50.67        4.11     41.67 o
  -1   7  28       91.87      128.63     47.32 o
   1   7  28       32.26       81.13     88.99 o
 -12   8  28       19.77      -60.20     68.05 o
 -10   8  28        0.02      -44.64     44.64 o
  -8   8  28       51.83       48.41     79.88 o
  -6   8  28       10.65       26.97     55.09 o
  -4   8  28       27.33      -53.51     59.95 o
 -25   1  29       16.79      -27.36     57.08 o
 -23   1  29       60.26      -69.36     69.36 o
 -21   1  29        3.10      -60.66     73.30 o
 -19   1  29      222.29      130.42     69.60 o
 -17   1  29      304.39      391.50     53.72 o
 -15   1  29      173.87      207.57     36.02 o
 -13   1  29      585.84      656.67     44.97 o
 -11   1  29      354.84      441.57     39.68 o
  -9   1  29        0.34      -28.38     28.38 o
  -7   1  29      161.41      221.69     35.63 o
  -5   1  29      104.90      114.56     36.32 o
  -3   1  29       34.35       -8.89     42.32 o
  -1   1  29      114.67      179.03     33.76 o
   1   1  29      143.48      116.46     40.06 o
   3   1  29       10.54      -14.46     34.24 o
   5   1  29      138.24      158.47     37.35 o
   7   1  29        5.85      -28.48     28.48 o
   9   1  29       82.66       68.17     36.26 o
 -24   2  29        1.22      -10.31     58.44 o
 -22   2  29       20.18      -51.04     51.04 o
 -20   2  29        0.47      -26.08     44.50 o
 -18   2  29      149.76      105.98     51.75 o
 -16   2  29      289.86      290.67     44.37 o
 -14   2  29        7.49      -40.96     40.96 o
 -12   2  29        1.67      -38.64     38.64 o
 -10   2  29      208.68      248.57     47.30 o
  -8   2  29       79.43      110.41     54.38 o
  -6   2  29      157.73      117.99     41.18 o
  -4   2  29       40.29       47.29     38.54 o
  -2   2  29       87.34       38.09     37.13 o
   0   2  29       16.34       55.66     38.71 o
   2   2  29       62.60      -14.23     34.95 o
   4   2  29        4.83      -29.08     37.02 o
   6   2  29      124.47       75.73     41.52 o
   8   2  29       20.93       15.24     53.65 o
 -23   3  29        0.36      -14.66     57.75 o
 -21   3  29        3.41     -102.07    102.07 o
 -19   3  29       17.89      -30.48     43.35 o
 -17   3  29       21.89       -6.15     46.48 o
 -15   3  29       21.90       37.29     37.02 o
 -13   3  29       20.04      -13.15     35.04 o
 -11   3  29      103.97       87.63     53.29 o
  -9   3  29      698.50      605.28     52.58 o
  -7   3  29       93.81       52.40     38.04 o
  -5   3  29        0.22       -9.46     37.34 o
  -3   3  29       82.20        9.32     37.05 o
  -1   3  29       10.80        7.53     34.14 o
   1   3  29      187.12      132.44     41.90 o
   3   3  29      327.04      359.81     49.93 o
   5   3  29       33.23      -14.48     38.31 o
   7   3  29        0.25       27.53     51.32 o
 -22   4  29        8.92        7.85     73.28 o
 -20   4  29       25.12       40.42     57.22 o
 -18   4  29       12.27       17.74     43.86 o
 -16   4  29       15.24       16.08     43.48 o
 -14   4  29        8.85      -38.08     38.08 o
 -12   4  29        0.07        2.97     32.23 o
 -10   4  29       41.13       69.67     36.10 o
  -8   4  29       56.74      -35.95     49.81 o
  -6   4  29       64.96       14.23     54.02 o
  -4   4  29      101.10      130.87     42.25 o
  -2   4  29       29.94       46.52     49.83 o
   0   4  29        1.73      -23.23     36.49 o
   2   4  29       81.24       49.15     61.82 o
   4   4  29       57.28      -37.55     37.55 o
   6   4  29       18.14       18.32     88.99 o
 -21   5  29       64.90       62.81     81.13 o
 -19   5  29        8.53       33.87    126.94 o
 -17   5  29       57.18        0.04     73.28 o
 -15   5  29       16.61      -22.56     39.59 o
 -13   5  29        4.09        5.05     37.34 o
 -11   5  29        0.48        9.29     40.44 o
  -9   5  29       20.33       17.46     37.02 o
  -7   5  29       27.98      -18.78     66.12 o
  -5   5  29       80.26       22.19     44.71 o
  -3   5  29       49.02       17.23     39.61 o
  -1   5  29       29.50      -25.90     39.97 o
   1   5  29        3.07      -34.86     34.86 o
   3   5  29        1.26      -49.05     49.05 o
   5   5  29       11.97       52.34     96.84 o
 -18   6  29       42.05       44.41     36.68 o
 -16   6  29        0.61      -24.41     38.99 o
 -14   6  29       77.36       80.76     42.04 o
 -12   6  29       10.70       -1.32     53.97 o
 -10   6  29        6.12      -19.50     40.38 o
  -8   6  29       25.79      -10.71     39.63 o
  -6   6  29       45.21       -9.92     40.95 o
  -4   6  29        2.81       -2.30     39.65 o
  -2   6  29       34.24       -2.97     41.96 o
   0   6  29        0.22      -57.49     62.94 o
   2   6  29       31.61        2.62     88.99 o
 -15   7  29        4.31      -18.80     60.20 o
 -13   7  29        1.64        4.43     45.09 o
 -11   7  29        9.96      -36.82     59.88 o
  -9   7  29        2.31      -39.18     39.18 o
  -7   7  29        0.25       12.48     43.70 o
  -5   7  29        6.25      -13.65     43.05 o
  -3   7  29        0.06      -57.01     57.01 o
  -1   7  29        4.27      -19.03     58.27 o
 -24   0  30       14.78      -94.22     94.22 o
 -22   0  30       11.56       23.89     58.89 o
 -20   0  30        7.08      -47.45     47.45 o
 -18   0  30        0.32      -36.79     48.34 o
 -16   0  30       32.19       42.46     48.34 o
 -14   0  30       13.05        2.46     46.95 o
 -12   0  30        0.54      -61.50     61.50 o
 -10   0  30       59.66       86.23     49.67 o
  -8   0  30      855.48      668.39     66.02 o
  -6   0  30       67.25       94.17     49.56 o
  -4   0  30        0.34      -42.08     42.08 o
  -2   0  30        6.19        0.68     42.44 o
   0   0  30      148.17       65.43     68.05 o
   2   0  30      324.28      293.13     83.75 o
   4   0  30        0.14      -42.08     42.08 o
   6   0  30      175.62       50.35     50.67 o
   8   0  30       30.63       15.47     50.27 o
 -23   1  30       40.97      -21.18     57.60 o
 -21   1  30       38.92       25.71     49.24 o
 -19   1  30       12.17      -11.00     43.43 o
 -17   1  30       79.17       12.38     44.20 o
 -15   1  30        3.95      -17.89     52.33 o
 -13   1  30        1.25       11.18     48.57 o
 -11   1  30       95.69       75.99     33.09 o
  -9   1  30      215.89      220.01     36.24 o
  -7   1  30      106.70       49.42     32.05 o
  -5   1  30      156.00      187.96    138.71 o
  -3   1  30       89.22       60.36     56.27 o
  -1   1  30       22.12        6.83     42.44 o
   1   1  30      122.77       71.99     39.71 o
   3   1  30      175.17      173.80     44.88 o
   5   1  30       40.37        2.93     49.89 o
   7   1  30       15.05       27.30     38.31 o
 -22   2  30        0.21      -64.12     64.12 o
 -20   2  30       51.59      -50.08     50.08 o
 -18   2  30        0.05      -17.13     44.52 o
 -16   2  30        0.27      -16.82     41.75 o
 -14   2  30       45.29       -6.84     41.56 o
 -12   2  30       30.84      -39.26     39.48 o
 -10   2  30      184.11      182.83     46.17 o
  -8   2  30       63.12       63.48     50.67 o
  -6   2  30       20.39       31.41     62.81 o
  -4   2  30        4.22       10.31     38.91 o
  -2   2  30       25.83      -36.20     36.20 o
   0   2  30       62.73       94.55     65.47 o
   2   2  30       15.06      -36.01     36.01 o
   4   2  30        5.52      -38.33     38.33 o
   6   2  30       13.49      -36.85     36.85 o
 -21   3  30      126.47      232.01    104.69 o
 -19   3  30       15.56      -52.27     52.27 o
 -17   3  30       96.93      120.15     48.29 o
 -15   3  30       70.28      110.65     48.29 o
 -13   3  30        0.20      -37.38     37.38 o
 -11   3  30        4.79       20.49     54.01 o
  -9   3  30       32.35      -19.28     52.52 o
  -7   3  30       88.33      124.62     71.80 o
  -5   3  30      637.84      719.86     58.26 o
  -3   3  30        0.15       -8.00     38.35 o
  -1   3  30      140.05      149.72     44.50 o
   1   3  30       85.80       87.50     40.81 o
   3   3  30        4.06      -45.48     45.48 o
   5   3  30       55.34      100.17     50.14 o
 -20   4  30       77.30      130.86     81.13 o
 -18   4  30        0.01       27.38     46.18 o
 -16   4  30      225.33      230.55     51.79 o
 -14   4  30       32.45       16.91     44.00 o
 -12   4  30        2.68      -27.36     50.27 o
 -10   4  30      376.89      400.61     52.11 o
  -8   4  30      144.86       85.96     41.96 o
  -6   4  30      255.75      238.16     66.63 o
  -4   4  30      198.01      168.31     46.38 o
  -2   4  30       56.53       24.41     38.36 o
   0   4  30        2.85      -38.52     38.52 o
   2   4  30       48.53       54.20     41.67 o
   4   4  30        5.80      -54.69     54.69 o
 -19   5  30       48.91       54.96     81.13 o
 -17   5  30        4.08      -44.83     56.57 o
 -15   5  30       28.37        9.69     43.10 o
 -13   5  30        0.86      -24.26     55.97 o
 -11   5  30       95.08      119.90     44.35 o
  -9   5  30        5.96       18.54     39.43 o
  -7   5  30       11.58      -38.41     38.41 o
  -5   5  30      151.26      288.24     61.77 o
  -3   5  30       65.49       47.72     43.61 o
  -1   5  30       13.18      -39.06     39.06 o
   1   5  30        5.50      -25.91     88.99 o
   3   5  30       13.93      -23.55     88.99 o
 -16   6  30        0.01       44.49     65.43 o
 -14   6  30        1.32      -23.55     46.27 o
 -12   6  30       34.19       85.38     45.89 o
 -10   6  30       70.86       99.48     67.23 o
  -8   6  30        0.00      -41.68     41.68 o
  -6   6  30       86.30       91.64     46.88 o
  -4   6  30      109.71       91.45     60.49 o
  -2   6  30       27.91      -11.78     59.13 o
   0   6  30       40.98       13.80     62.81 o
 -11   7  30       10.54       10.32     49.56 o
  -9   7  30        1.56      -48.17     61.50 o
  -7   7  30        5.38      -42.18     42.18 o
  -5   7  30        8.03       48.82    117.77 o
  -3   7  30       18.26      -86.37     86.37 o
 -23   1  31       12.29      -49.89     59.00 o
 -21   1  31        0.57      -46.07     46.07 o
 -19   1  31       54.84       -4.43     46.64 o
 -17   1  31        0.00      -41.32     41.32 o
 -15   1  31       83.34       46.35     43.82 o
 -13   1  31       89.40        7.85     43.14 o
 -11   1  31       22.64       21.30     42.48 o
  -9   1  31       18.33      -18.68     38.58 o
  -7   1  31       15.26      -13.54     37.91 o
  -5   1  31        3.71      -26.17     44.42 o
  -3   1  31       11.31      -46.16     46.16 o
  -1   1  31        5.44      -62.81     62.81 o
   1   1  31        7.62       36.84     65.43 o
   3   1  31       18.07      -33.80     38.01 o
   5   1  31        2.79      -29.55     38.91 o
 -22   2  31      104.89      136.64     85.06 o
 -20   2  31       18.61      -41.33     49.13 o
 -18   2  31        2.29      -45.06     45.06 o
 -16   2  31      147.14      145.77     49.15 o
 -14   2  31       10.93      -31.26     43.10 o
 -12   2  31       19.69       -5.27     39.44 o
 -10   2  31        0.05      -37.98     37.98 o
  -8   2  31      107.66       72.40     57.01 o
  -6   2  31      195.46      227.03     61.81 o
  -4   2  31       11.69      -45.80     45.80 o
  -2   2  31       34.85       16.31     37.25 o
   0   2  31       80.27       52.20     41.32 o
   2   2  31        0.03      -21.18     38.88 o
   4   2  31        6.82      -37.61     37.61 o
 -21   3  31        1.12        2.62     75.90 o
 -19   3  31       86.14       40.05     50.28 o
 -17   3  31      125.89       64.66     49.45 o
 -15   3  31        0.43      -37.37     43.22 o
 -13   3  31      105.25       76.37     45.23 o
 -11   3  31       11.03       -8.85     41.95 o
  -9   3  31      267.98      288.73     66.32 o
  -7   3  31      684.25      632.16     75.81 o
  -5   3  31       25.49       42.19     40.78 o
  -3   3  31       79.96       92.03     48.63 o
  -1   3  31      159.12      150.28     45.72 o
   1   3  31        1.50      -36.49     36.49 o
   3   3  31      160.81      157.54     61.81 o
   5   3  31       67.47      -60.20     70.66 o
 -20   4  31       38.82      -68.05     75.90 o
 -18   4  31       17.11       20.47     49.69 o
 -16   4  31        0.14      -42.63     42.63 o
 -14   4  31      118.68       84.99     49.93 o
 -12   4  31       83.11       56.57     58.44 o
 -10   4  31       10.71      -50.67     50.67 o
  -8   4  31       13.62      -39.85     39.85 o
  -6   4  31       91.80      104.42     43.48 o
  -4   4  31        1.65      -38.81     40.71 o
  -2   4  31      237.97      290.93     67.14 o
   0   4  31        0.01      -38.05     38.05 o
   2   4  31       52.90       51.53     58.87 o
 -17   5  31       71.44      107.31     86.37 o
 -15   5  31        1.18      -51.42     51.42 o
 -13   5  31       55.97       37.36     55.95 o
 -11   5  31       57.04       26.65     57.26 o
  -9   5  31      107.93       41.78     43.97 o
  -7   5  31       38.24       36.96     43.30 o
  -5   5  31       59.03       95.13     47.05 o
  -3   5  31        3.31      -40.63     40.63 o
  -1   5  31       29.14       -9.94     59.13 o
   1   5  31        0.41      -57.58     59.61 o
 -14   6  31        0.94      -54.96     78.52 o
 -12   6  31        3.10      -35.49     69.36 o
 -10   6  31        1.50        9.47     45.03 o
  -8   6  31        9.87       54.75     46.45 o
  -6   6  31        4.97      -14.59     42.21 o
  -4   6  31        1.60      -21.23     57.01 o
  -2   6  31        2.36      -59.13     59.13 o
 -22   0  32       47.93      -20.94     96.84 o
 -20   0  32        5.82      -86.37     86.37 o
 -18   0  32      172.79      123.37     57.60 o
 -16   0  32      379.90      447.97     64.72 o
 -14   0  32        0.51      -48.34     48.34 o
 -12   0  32      231.66      254.09     64.12 o
 -10   0  32      255.62      299.38    107.31 o
  -8   0  32        3.67       47.59     49.56 o
  -6   0  32      130.63      130.21     54.96 o
  -4   0  32      256.82      297.87     56.57 o
  -2   0  32      134.38       56.19     47.16 o
   0   0  32       29.86       32.72     48.12 o
   2   0  32      172.57      162.55     51.72 o
   4   0  32        8.43      -34.02     68.05 o
 -21   1  32        1.54      -79.89     88.51 o
 -19   1  32        4.47      -29.34     43.58 o
 -17   1  32       21.60      -20.33     46.96 o
 -15   1  32        3.55      -41.25     41.25 o
 -13   1  32        0.05       -6.63     41.97 o
 -11   1  32        0.87      -60.99     60.99 o
  -9   1  32        3.66       -2.34     40.57 o
  -7   1  32        2.72       -7.22     40.02 o
  -5   1  32        0.35      -38.63     38.63 o
  -3   1  32       17.01       43.30     50.87 o
  -1   1  32       61.52       -7.85     48.12 o
   1   1  32       90.59       -0.74     48.81 o
   3   1  32      102.34       37.95     49.97 o
 -20   2  32       67.98        1.24     52.49 o
 -18   2  32       14.55      -14.28     48.40 o
 -16   2  32       18.96      -45.14     45.14 o
 -14   2  32        0.03       -1.16     44.52 o
 -12   2  32       34.33      -41.81     41.81 o
 -10   2  32       80.07       26.78     42.48 o
  -8   2  32        4.04      -30.08     43.18 o
  -6   2  32        5.62      -48.12     48.12 o
  -4   2  32        5.80      -68.05     68.05 o
  -2   2  32        0.01      -34.50     50.67 o
   0   2  32        7.29      -11.75     40.22 o
   2   2  32       10.41      -12.71     52.35 o
   4   2  32       12.25      -53.65     53.65 o
 -19   3  32       50.04      -54.57     54.57 o
 -17   3  32       31.80       -0.93     48.12 o
 -15   3  32       76.06       46.03     49.38 o
 -13   3  32        3.01      -43.80     43.80 o
 -11   3  32       20.99      -10.50     44.00 o
  -9   3  32      122.49       88.33    111.23 o
  -7   3  32       37.92       -0.78     53.65 o
  -5   3  32       55.52      -47.69     47.69 o
  -3   3  32       18.37        0.00     42.56 o
  -1   3  32       16.57      -12.25     42.76 o
   1   3  32        6.27      -42.75     55.15 o
   3   3  32       12.53      -52.81     52.81 o
 -18   4  32        0.03      -38.51     58.27 o
 -16   4  32       99.97       69.88     58.27 o
 -14   4  32       44.74      -12.98     58.63 o
 -12   4  32       16.26      -60.96     73.28 o
 -10   4  32        2.60      -82.44     82.44 o
  -8   4  32        6.31       50.31     57.22 o
  -6   4  32       44.34       40.11     47.30 o
  -4   4  32       61.41      100.70     48.06 o
  -2   4  32        2.44      -18.19     43.02 o
   0   4  32       34.63       17.07     60.12 o
 -15   5  32        3.82      -52.52     52.52 o
 -13   5  32       33.56      -68.05     68.05 o
 -11   5  32        5.68      -69.42     75.90 o
  -9   5  32       27.48      -22.38     99.04 o
  -7   5  32       23.43      -44.84     44.84 o
  -5   5  32       74.69       15.66     60.99 o
  -3   5  32       71.84       16.51     62.84 o
  -1   5  32       10.94      -78.52     78.52 o
 -10   6  32        2.67       17.28     48.81 o
  -8   6  32        8.14      -70.66     73.28 o
 -19   1  33       96.33       69.73     51.88 o
 -17   1  33      119.31      183.69     53.47 o
 -15   1  33        7.49      -43.09     43.09 o
 -13   1  33       55.64       26.45     44.84 o
 -11   1  33       98.74       83.84     45.00 o
  -9   1  33        0.02      -39.93     39.93 o
  -7   1  33      100.11       66.30     66.21 o
  -5   1  33      195.93      191.56     49.47 o
  -3   1  33        0.70       18.42     94.22 o
  -1   1  33      139.20       73.95     64.12 o
   1   1  33       29.26        7.85     75.90 o
 -18   2  33       20.61      -22.87     56.24 o
 -16   2  33        0.61       34.34     50.66 o
 -14   2  33       22.43      -44.18     44.18 o
 -12   2  33       87.53       48.25     48.95 o
 -10   2  33      215.74      147.19     50.38 o
  -8   2  33       62.95       27.99     44.16 o
  -6   2  33       15.75       64.35     52.81 o
  -4   2  33       72.25      -10.80     51.72 o
  -2   2  33        0.58      -35.45     50.27 o
   0   2  33        0.78      -62.81     62.81 o
   2   2  33       10.66       -2.62     78.52 o
 -17   3  33        6.21      -35.33     55.52 o
 -15   3  33        9.92      -45.88     45.88 o
 -13   3  33       24.30      -64.26     64.26 o
 -11   3  33       26.19        2.43     45.10 o
  -9   3  33       30.01        6.98     60.74 o
  -7   3  33       23.40      -26.72    111.23 o
  -5   3  33        0.21       26.04     53.29 o
  -3   3  33       70.07       97.13     57.22 o
  -1   3  33       42.21       47.81     71.97 o
 -16   4  33        1.33      -53.67     53.67 o
 -14   4  33       19.03      -40.43     53.57 o
 -12   4  33       27.42      -65.43     73.28 o
 -10   4  33       17.91        8.61     59.74 o
  -8   4  33       13.78      -44.06     53.24 o
  -6   4  33       17.43      -32.03     71.97 o
  -4   4  33        5.44      -26.93     57.01 o
  -2   4  33       25.94      -68.05     73.28 o
 -13   5  33        0.63      -70.66     70.66 o
 -11   5  33       25.72      -65.43     70.66 o
  -7   5  33       46.76      -73.28     73.28 o
  -5   5  33        0.49       62.81     86.37 o
 -16   0  34        8.86      -52.34     83.75 o
 -14   0  34        2.01      -52.34     86.37 o
 -12   0  34        1.64      -47.69     47.69 o
 -10   0  34       34.84      -46.40     49.67 o
  -8   0  34       66.34       98.88     53.45 o
  -6   0  34       19.53      -18.72     47.69 o
  -4   0  34        7.25      -54.96     68.05 o
 -17   1  34       37.65      -21.96     54.38 o
 -15   1  34       12.17      -50.25     50.25 o
 -13   1  34        5.87      -46.21     46.21 o
 -11   1  34        5.26       -0.40     44.47 o
  -9   1  34        5.24      -17.00     44.71 o
  -7   1  34       50.76       38.58     60.29 o
  -5   1  34        7.23      -41.68     41.68 o
  -3   1  34        0.93      -19.01     52.72 o
 -16   2  34       61.78       60.31     61.48 o
 -14   2  34       57.01       77.00     58.44 o
 -12   2  34        1.56      -49.54     49.54 o
 -10   2  34       45.03       11.61     46.70 o
  -8   2  34        1.04       24.64     45.82 o
  -6   2  34        1.99      -53.67     53.67 o
  -4   2  34       66.85       70.66     91.60 o
 -15   3  34       39.41        9.71    104.69 o
 -13   3  34       30.23       27.46     56.42 o
 -11   3  34       23.87       27.97     59.13 o
  -9   3  34      147.04       99.45     81.13 o
 -12   4  34        4.42      -70.66     70.66 o
 -15   1  35        0.13       -2.62     75.90 o
 -13   1  35       33.42        0.00     73.28 o
 -11   1  35        9.12      -47.11     68.05 o
  -9   1  35        0.68      -28.79     73.28 o
  -7   1  35        9.56      -57.58     68.05 o
  -5   1  35        3.83      -70.66     70.66 o
  -3   1  35        0.42       -2.62     75.90 o
 -14   2  35       22.86       26.17     78.52 o
 -12   2  35       52.54      -73.28     73.28 o
 -10   2  35       23.84       18.32     78.52 o
  -8   2  35       17.94      -70.66     70.66 o
  -6   2  35       20.73       52.34     81.13 o
 -11   3  35        7.37      -44.49     75.90 o
  -9   3  35        6.26      -15.70     78.52 o
 
